# Supplementary material for: Demonstration of ion channel synthesis by isolated squid giant axon provides functional evidence for localized axonal membrane protein translation
Source: Sci Rep. 2018 Feb 2;8:2207. doi: 10.1038/s41598-018-20684-8 (PMC5797086; doi:10.1038/s41598-018-20684-8)
Supplement: Supplementary file 1 — Supplementary Table S1 [file 41598_2018_20684_MOESM1_ESM.xlsx]

## Sheet: Sheet1
Title: Demonstration of ion channel synthesis by isolated squid giant axon provides functional evidence for localized axonal membrane protein translation
Authors: Chhavi Mathur, Kory R. Johnson, Brian A. Tong, Pablo Miranda, Deepa Srikumar, Daniel Basilio, Ramon Latorre*, Francisco Bezanilla* and Miguel Holmgren*
Blast_Hit_Swiss-Prot_Protein	Blast_Hit_Swiss-Prot_Evalue	RPKM_Axoplasm	Blast_Hit_Symbol_Swiss-Prot_Protein	Blast_Hit_Description_Swiss-Prot_Protein
P62630	0	65644.9	EF1A1_RAT	Elongation factor 1-alpha 1 (EF-1-alpha-1) (Elongation factor Tu) (EF-Tu) (Eukaryotic elongation factor 1 A-1) (eEF1A-1)
P29691	0	54530.1	EF2_CAEEL	Elongation factor 2 (EF-2)
Q34946	8e-16	44026.6	ATP6_LUMTE	ATP synthase subunit a (F-ATPase protein 6)
Q8JJB8	0	35392.8	ACTG_TRISC	Actin, cytoplasmic 2 (Gamma-actin) [Cleaved into: Actin, cytoplasmic 2, N-terminally processed]
Q01241	9e-83	19891.1	NF70_DORPE	70 kDa neurofilament protein (NF70)
O47477	1e-81	18160	CYB_HETBL	Cytochrome b (Complex III subunit 3) (Complex III subunit III) (Cytochrome b-c1 complex subunit 3) (Ubiquinol-cytochrome-c reductase complex cytochrome b subunit)
Q9BQE3	0	16218.7	TBA1C_HUMAN	Tubulin alpha-1C chain (Alpha-tubulin 6) (Tubulin alpha-6 chain)
P19889	9e-147	13591.3	RLA0_DROME	60S acidic ribosomal protein P0 (Apurinic-apyrimidinic endonuclease) (DNA-(apurinic or apyrimidinic site) lyase) (EC 4.2.99.18)
O15990	0	11528.3	KARG_LIOJA	Arginine kinase (AK) (EC 2.7.3.3)
P09645	8e-178	11083.9	TBA8_CHICK	Tubulin alpha-8 chain (Fragment)
Q25117	0	10190.8	ATPB_HEMPU	ATP synthase subunit beta, mitochondrial (EC 3.6.3.14)
O61231	6e-125	9391.56	RL10_DROME	60S ribosomal protein L10 (QM protein homolog) (dQM)
P61247	5e-146	8463.46	RS3A_HUMAN	40S ribosomal protein S3a (v-fos transformation effector protein) (Fte-1)
P06603	7e-74	8456.33	TBA1_DROME	Tubulin alpha-1 chain
P42577	2e-71	7541.59	FRIS_LYMST	Soma ferritin (EC 1.16.3.1)
P33095	7e-74	7079.77	RS15A_STRPU	40S ribosomal protein S15a (Ribosomal protein S24)
P35381	0	6609.47	ATPA_DROME	ATP synthase subunit alpha, mitochondrial (Protein bellwether)
Q6GQ68	1e-26	6548.23	PP3BB_XENLA	Protein phosphatase 1 regulatory subunit 3B-B
O57592	8e-133	6410.5	RL7A_TAKRU	60S ribosomal protein L7a (Surfeit locus protein 3)
O42248	2e-103	6390.72	GBLP_DANRE	Guanine nucleotide-binding protein subunit beta-2-like 1 (Receptor of activated protein kinase C) (RACK)
P29694	2e-179	6274.43	EF1G_RABIT	Elongation factor 1-gamma (EF-1-gamma) (eEF-1B gamma)
Q9DGK4	2e-51	6012.52	TCTP_DANRE	Translationally-controlled tumor protein homolog (TCTP)
O47478	9e-31	5833.34	NU6M_HETBL	NADH-ubiquinone oxidoreductase chain 6 (EC 1.6.5.3) (NADH dehydrogenase subunit 6)
C0ZCD6	1e-65	5738.24	NDK_BREBN	Nucleoside diphosphate kinase (NDK) (NDP kinase) (EC 2.7.4.6) (Nucleoside-2-P kinase)
P41824	4e-44	5681.25	YBOXH_APLCA	Y-box factor homolog (APY1)
Q962T1	4e-76	5666.34	RL32_SPOFR	60S ribosomal protein L32
Q8ITC3	3e-76	5381.04	RS19_ARGIR	40S ribosomal protein S19
G4V4G1	2e-24	5332.01	IGFBP_CUPSA	Insulin-like growth factor-binding protein-related protein 1 (IGFBP-rP1)
P62264	1e-65	5271.02	RS14_MOUSE	40S ribosomal protein S14
P23358	7e-79	5205.96	RL12_RAT	60S ribosomal protein L12
Q2L9X0	5e-35	5141.97	RSSA_CHLAE	40S ribosomal protein SA (37 kDa laminin receptor precursor) (37LRP) (37/67 kDa laminin receptor) (LRP/LR) (67 kDa laminin receptor) (67LR) (Laminin receptor 1) (LamR) (Laminin-binding protein precursor p40) (LBP/p40)
P48416	2e-122	4889.74	CP10_LYMST	Cytochrome P450 10 (EC 1.14.-.-) (CYPX)
Q945U1	4e-59	4818.62	RS15_ELAOL	40S ribosomal protein S15
Q3ZBD7	0	4731.41	G6PI_BOVIN	Glucose-6-phosphate isomerase (GPI) (EC 5.3.1.9) (Autocrine motility factor) (AMF) (Neuroleukin) (NLK) (Phosphoglucose isomerase) (PGI) (Phosphohexose isomerase) (PHI)
Q7ZV82	1e-74	4717.58	RL27_DANRE	60S ribosomal protein L27
O44126	2e-22	4610.14	LEG1_HAECO	32 kDa beta-galactoside-binding lectin (Galectin-1)
P17244	2e-175	4474.24	G3P_CRIGR	Glyceraldehyde-3-phosphate dehydrogenase (GAPDH) (EC 1.2.1.12) (Peptidyl-cysteine S-nitrosylase GAPDH) (EC 2.6.99.-)
P61314	1e-99	4469.13	RL15_RAT	60S ribosomal protein L15
O01725	1e-20	4334.41	RLA2_BRAFL	60S acidic ribosomal protein P2
P45842	3e-42	4305.6	RL34_AEDAL	60S ribosomal protein L34 (L31)
Q5RC11	2e-104	4277.82	RL11_PONAB	60S ribosomal protein L11
P63018	0	4227.16	HSP7C_RAT	Heat shock cognate 71 kDa protein (Heat shock 70 kDa protein 8)
Q58DT1	2e-44	4040.53	RL7_BOVIN	60S ribosomal protein L7
Q9GP32	0	3894.26	ALF_ECHMU	Fructose-bisphosphate aldolase (EC 4.1.2.13)
P62282	6e-79	3810.22	RS11_RAT	40S ribosomal protein S11
Q02543	2e-84	3684.87	RL18A_HUMAN	60S ribosomal protein L18a
Q5R8K6	4e-52	3677.34	RL35A_PONAB	60S ribosomal protein L35a
P11833	0	3622.09	TBB_PARLI	Tubulin beta chain (Beta-tubulin)
P17139	0	3482.29	CO4A1_CAEEL	Collagen alpha-1(IV) chain
P34714	9e-31	3479.49	SPRC_CAEEL	SPARC (Basement-membrane protein 40) (BM-40) (Osteonectin) (ON) (Secreted protein acidic and rich in cysteine)
P62864	9e-20	3393.41	RS30_RAT	40S ribosomal protein S30
P21533	5e-75	3385.5	RL6_RAT	60S ribosomal protein L6 (Neoplasm-related protein C140)
O47815	2e-47	3382.64	NU5M_GEOPE	NADH-ubiquinone oxidoreductase chain 5 (EC 1.6.5.3) (NADH dehydrogenase subunit 5)
P62278	2e-100	3293.25	RS13_RAT	40S ribosomal protein S13
P27080	9e-128	3279.56	ADT_CHLRE	ADP,ATP carrier protein (ADP/ATP translocase) (Adenine nucleotide translocator) (ANT)
P04644	2e-70	3155	RS17_RAT	40S ribosomal protein S17
O47479	2e-29	3104.15	NU1M_HETBL	NADH-ubiquinone oxidoreductase chain 1 (EC 1.6.5.3) (NADH dehydrogenase subunit 1)
P17702	6e-44	3087.04	RL28_RAT	60S ribosomal protein L28
Q9DFQ7	8e-29	3079.39	RL24_GILMI	60S ribosomal protein L24
P47838	2e-32	2931.36	RS6_CHICK	40S ribosomal protein S6
Q6DET9	1e-28	2843.3	EF1B_XENTR	Elongation factor 1-beta (EF-1-beta)
P41125	9e-48	2763.82	RL13_CHICK	60S ribosomal protein L13 (Breast basic conserved protein 1)
Q00277	4e-36	2724.78	GPX1_SCHMA	Glutathione peroxidase (GPX) (EC 1.11.1.9)
P50914	1e-17	2684.19	RL14_HUMAN	60S ribosomal protein L14 (CAG-ISL 7)
P40429	2e-35	2628.19	RL13A_HUMAN	60S ribosomal protein L13a (23 kDa highly basic protein)
Q13423	0	2565.1	NNTM_HUMAN	NAD(P) transhydrogenase, mitochondrial (EC 1.6.1.2) (Nicotinamide nucleotide transhydrogenase) (Pyridine nucleotide transhydrogenase)
Q95V31	2e-87	2505.55	RS16_SPOFR	40S ribosomal protein S16
O42148	2e-29	2426.8	OAZ1_CHICK	Ornithine decarboxylase antizyme 1 (ODC-Az)
O61462	7e-53	2406.76	RL37A_CRYST	60S ribosomal protein L37a
P46405	4e-59	2400.58	RS12_PIG	40S ribosomal protein S12
P50882	2e-87	2381.7	RL9_DROME	60S ribosomal protein L9
P48159	3e-89	2375.34	RL23_DROME	60S ribosomal protein L23 (L17A)
Q1JP79	1e-163	2365.37	ARC1A_BOVIN	Actin-related protein 2/3 complex subunit 1A
Q3ZC75	4e-33	2361.54	AT5G3_BOVIN	ATP synthase F(0) complex subunit C3, mitochondrial (ATP synthase lipid-binding protein) (ATP synthase proteolipid P3) (ATPase protein 9) (ATPase subunit c)
P47835	6e-56	2324.43	RS32_XENLA	40S ribosomal protein S3-B (EC 4.2.99.18) (S1B)
O94788	0	2296.33	AL1A2_HUMAN	Retinal dehydrogenase 2 (RALDH 2) (RalDH2) (EC 1.2.1.36) (Aldehyde dehydrogenase family 1 member A2) (Retinaldehyde-specific dehydrogenase type 2) (RALDH(II))
P60517	1e-75	2294.32	GBRAP_RAT	Gamma-aminobutyric acid receptor-associated protein (GABA(A) receptor-associated protein)
P50894	1e-45	2291.84	RS7_TAKRU	40S ribosomal protein S7
Q8HXB8	3e-18	2245.73	RL29_MACFA	60S ribosomal protein L29
Q9VXX8	4e-35	2173.05	RL371_DROME	Probable 60S ribosomal protein L37-A
Q94516	7e-55	2139.61	AT5F1_DROME	ATP synthase subunit b, mitochondrial (ATPase subunit b) (FO-ATP synthase subunit b)
P28289	5e-68	2107.82	TMOD1_HUMAN	Tropomodulin-1 (Erythrocyte tropomodulin) (E-Tmod)
O16797	0	2072.6	RL3_DROME	60S ribosomal protein L3
P08537	0	2062.28	TBA_XENLA	Tubulin alpha chain
O77302	1e-64	2020.22	RS10_LUMRU	40S ribosomal protein S10
P42678	1e-45	2002.7	SUI1_ANOGA	Protein translation factor SUI1 homolog
P27085	2e-54	1925.18	RS26_OCTVU	40S ribosomal protein S26
Q54NE6	7e-108	1918.06	PGAM_DICDI	Probable phosphoglycerate mutase (EC 3.1.3.13) (EC 5.4.2.11) (EC 5.4.2.4) (BPG-dependent PGAM) (dPGM)
Q6PBY7	0	1915.82	TPC13_DANRE	Trafficking protein particle complex subunit 13
P62752	1e-50	1900.59	RL23A_RAT	60S ribosomal protein L23a
Q3T0D6	1e-19	1879.94	LEG4_BOVIN	Galectin-4 (Gal-4)
Q24251	4e-27	1842.34	ATP5H_DROME	ATP synthase subunit d, mitochondrial (ATPase subunit d)
Q5ZJF4	9e-80	1833.53	PRDX6_CHICK	Peroxiredoxin-6 (EC 1.11.1.15)
P46782	5e-133	1813.12	RS5_HUMAN	40S ribosomal protein S5 [Cleaved into: 40S ribosomal protein S5, N-terminally processed]
Q8NC51	6e-23	1785.2	PAIRB_HUMAN	Plasminogen activator inhibitor 1 RNA-binding protein (PAI1 RNA-binding protein 1) (PAI-RBP1) (SERPINE1 mRNA-binding protein 1)
Q8ISP0	3e-82	1727.58	RS18_BRABE	40S ribosomal protein S18
P81004	6e-148	1699.17	VDAC2_XENLA	Voltage-dependent anion-selective channel protein 2 (VDAC-2) (Outer mitochondrial membrane protein porin)
Q9CQR2	2e-41	1664.93	RS21_MOUSE	40S ribosomal protein S21
Q57951	9e-10	1641.53	Y531_METJA	Universal stress protein MJ0531 (USP MJ0531)
Q9T4R3	7e-13	1611.85	NU4LM_DRONF	NADH-ubiquinone oxidoreductase chain 4L (EC 1.6.5.3) (NADH dehydrogenase subunit 4L)
P97379	6e-101	1564.37	G3BP2_MOUSE	Ras GTPase-activating protein-binding protein 2 (G3BP-2) (GAP SH3 domain-binding protein 2)
Q6P6G7	1e-73	1556.47	RLP24_RAT	Probable ribosome biogenesis protein RLP24 (Ribosomal L24 domain-containing protein 1)
Q5R1W4	4e-61	1548.39	TBA1B_PANTR	Tubulin alpha-1B chain (Alpha-tubulin ubiquitous) (Tubulin K-alpha-1) (Tubulin alpha-ubiquitous chain)
Q6TH15	0	1529.1	EIF3D_DANRE	Eukaryotic translation initiation factor 3 subunit D (eIF3d) (Eukaryotic translation initiation factor 3 subunit 7)
Q95V34	6e-151	1519.3	RS4_SPOFR	40S ribosomal protein S4
O02654	2e-43	1502.23	ENO_DORPE	Enolase (EC 4.2.1.11) (2-phospho-D-glycerate hydro-lyase) (2-phosphoglycerate dehydratase)
Q9I8F9	0	1477.87	HSP71_ORYLA	Heat shock 70 kDa protein 1 (HSP70-1)
Q9CR86	4e-41	1470.33	CHSP1_MOUSE	Calcium-regulated heat stable protein 1 (Calcium-regulated heat-stable protein of 24 kDa) (CRHSP-24)
P58375	1e-59	1469.61	RL30_SPOFR	60S ribosomal protein L30
P13086	3e-144	1467.13	SUCA_RAT	Succinyl-CoA ligase [ADP/GDP-forming] subunit alpha, mitochondrial (EC 6.2.1.4) (EC 6.2.1.5) (Succinyl-CoA synthetase subunit alpha) (SCS-alpha)
Q8VEM8	2e-169	1460.51	MPCP_MOUSE	Phosphate carrier protein, mitochondrial (Phosphate transport protein) (PTP) (Solute carrier family 25 member 3)
Q9W5R8	2e-145	1420.52	RL5_DROME	60S ribosomal protein L5
P51893	2e-151	1397.22	SAHHA_XENLA	Adenosylhomocysteinase A (AdoHcyase A) (EC 3.3.1.1) (S-adenosyl-L-homocysteine hydrolase A)
B0VYY0	2e-41	1375.94	COX5A_SAGLB	Cytochrome c oxidase subunit 5A, mitochondrial (Cytochrome c oxidase polypeptide Va)
Q9HF97	3e-35	1372.76	COFI_ZYGRO	Cofilin (Actin-depolymerizing factor 1)
Q98SV0	9e-08	1370.6	SELPB_DANRE	Selenoprotein Pb (zSelPb)
P49165	2e-156	1364.83	RL4_URECA	60S ribosomal protein L4 (L1)
Q9DB20	4e-62	1358.34	ATPO_MOUSE	ATP synthase subunit O, mitochondrial (Oligomycin sensitivity conferral protein) (OSCP)
P55935	2e-109	1355.94	RS9_DROME	40S ribosomal protein S9
Q8JFP1	0	1353.73	IF4A2_CHICK	Eukaryotic initiation factor 4A-II (eIF-4A-II) (eIF4A-II) (EC 3.6.4.13) (ATP-dependent RNA helicase eIF4A-2)
Q9V597	1e-29	1321	RL31_DROME	60S ribosomal protein L31
Q26626	0	1302.24	KIFA3_STRPU	Kinesin-associated protein 3 (SpKAP115)
B7S4N9	2e-14	1254.03	VKT_OXYSC	Kunitz-type serine protease inhibitor taicotoxin (Taicatoxin, serine protease inhibitor component) (TCX) (TSPI) (Venom protease inhibitor 1) (Venom protease inhibitor 2)
P05631	5e-108	1244.11	ATPG_BOVIN	ATP synthase subunit gamma, mitochondrial (F-ATPase gamma subunit)
P86221	3e-85	1243.99	TBB4B_MESAU	Tubulin beta-4B chain (Tubulin beta-2C chain) (Fragments)
P62972	3e-80	1227.82	UBIQP_XENLA	Polyubiquitin [Cleaved into: Ubiquitin] (Fragment)
Q3SX11	7e-159	1208.59	NSA2_BOVIN	Ribosome biogenesis protein NSA2 homolog (TGF-beta-inducible nuclear protein 1)
Q9W141	2e-31	1170.36	ATPK_DROME	Putative ATP synthase subunit f, mitochondrial
Q90XG0	1e-113	1156.47	TPISB_DANRE	Triosephosphate isomerase B (TIM-B) (EC 5.3.1.1) (Triose-phosphate isomerase B)
P27393	9e-14	1151.76	CO4A2_ASCSU	Collagen alpha-2(IV) chain
Q75WE7	5e-86	1147.61	VWA5A_RAT	von Willebrand factor A domain-containing protein 5A (Loss of heterozygosity 11 chromosomal region 2 gene A protein homolog) (Mast cell surface antigen 1) (Masa-1)
P19536	9e-21	1146.97	COX5B_MOUSE	Cytochrome c oxidase subunit 5B, mitochondrial (Cytochrome c oxidase polypeptide Vb)
Q6P7N1	6e-86	1135.57	MAK16_XENTR	Protein MAK16 homolog (MAK16-like protein)
Q95WA0	1e-66	1116.04	RL26_LITLI	60S ribosomal protein L26
P80971	3e-35	1113.76	COX42_THUOB	Cytochrome c oxidase subunit 4 isoform 2, mitochondrial (EC 1.9.3.1) (Cytochrome c oxidase subunit IV isoform 2) (COX IV-2)
Q26065	0	1111.59	ACT_PLAMG	Actin, adductor muscle
Q99MQ3	2e-58	1085.6	PINK1_MOUSE	Serine/threonine-protein kinase PINK1, mitochondrial (EC 2.7.11.1) (BRPK) (PTEN-induced putative kinase protein 1)
P08123	2e-67	1057.35	CO1A2_HUMAN	Collagen alpha-2(I) chain (Alpha-2 type I collagen)
Q9UHY8	2e-43	1047.05	FEZ2_HUMAN	Fasciculation and elongation protein zeta-2 (Zygin II) (Zygin-2)
Q8HXX2	9e-146	1037.13	MPI_MACFA	Mannose-6-phosphate isomerase (EC 5.3.1.8) (Phosphohexomutase) (Phosphomannose isomerase) (PMI)
Q8TGM6	5e-14	997.855	TAR1_YEAST	Protein TAR1 (Transcript antisense to ribosomal RNA protein 1)
Q61387	4e-09	997.287	COX7R_MOUSE	Cytochrome c oxidase subunit 7A-related protein, mitochondrial (Cytochrome c oxidase subunit VIIa-related protein) (Silica-induced gene 81 protein) (SIG-81) (Supercomplex assembly factor I)
Q641X8	0	990.571	EIF3E_RAT	Eukaryotic translation initiation factor 3 subunit E (eIF3e) (Eukaryotic translation initiation factor 3 subunit 6) (eIF-3 p48)
Q32KN8	4e-68	976.494	TBA3_BOVIN	Tubulin alpha-3 chain (Alpha-tubulin 3)
P50163	4e-44	966.32	TRN2_DATST	Tropinone reductase 2 (EC 1.1.1.236) (Tropinone reductase II) (TR-II)
Q60HG4	5e-108	946.719	NB5R3_MACFA	NADH-cytochrome b5 reductase 3 (B5R) (Cytochrome b5 reductase) (EC 1.6.2.2) (Diaphorase-1) [Cleaved into: NADH-cytochrome b5 reductase 3 membrane-bound form; NADH-cytochrome b5 reductase 3 soluble form]
P30568	2e-34	942.311	GSTA_PLEPL	Glutathione S-transferase A (GST-A) (EC 2.5.1.18) (GST class-theta)
Q9GRJ3	2e-62	904.174	RS23_LUMRU	40S ribosomal protein S23
Q3SZ71	0	899.98	MPPB_BOVIN	Mitochondrial-processing peptidase subunit beta (EC 3.4.24.64) (Beta-MPP)
Q9JLR1	0	897.786	S61A2_MOUSE	Protein transport protein Sec61 subunit alpha isoform 2 (Sec61 alpha-2)
Q63415	0	886.813	PCSK6_RAT	Proprotein convertase subtilisin/kexin type 6 (EC 3.4.21.-) (Paired basic amino acid cleaving enzyme 4) (Subtilisin-like proprotein convertase 4) (SPC4) (Subtilisin/kexin-like protease PACE4)
P83748	4e-38	853.195	PRS30_RAT	Serine protease 30 (EC 3.4.21.-) (Distal intestinal serine protease) (Transmembrane serine protease 1) (TMSP-1) (Transmembrane serine protease 8)
P10818	3e-29	845.336	CX6A1_RAT	Cytochrome c oxidase subunit 6A1, mitochondrial (Cytochrome c oxidase polypeptide VIa-liver)
Q4AEG9	5e-46	843.265	GPX4_SAPAP	Phospholipid hydroperoxide glutathione peroxidase, mitochondrial (PHGPx) (EC 1.11.1.12) (Glutathione peroxidase 4) (GPx-4) (GSHPx-4)
A1ZA47	4e-73	837.456	ZASP_DROME	PDZ and LIM domain protein Zasp (Z band alternatively spliced PDZ-motif protein)
Q91WV7	8e-67	832.411	SLC31_MOUSE	Neutral and basic amino acid transport protein rBAT (Solute carrier family 3 member 1) (b(0,+)-type amino acid transport protein) (NBAT)
A4SDM0	4e-45	823.714	GPMA_PROVI	2,3-bisphosphoglycerate-dependent phosphoglycerate mutase (BPG-dependent PGAM) (PGAM) (Phosphoglyceromutase) (dPGM) (EC 5.4.2.11)
P17987	0	810.543	TCPA_HUMAN	T-complex protein 1 subunit alpha (TCP-1-alpha) (CCT-alpha)
P27657	2e-17	808.11	LIPP_RAT	Pancreatic triacylglycerol lipase (PL) (Pancreatic lipase) (EC 3.1.1.3)
P50119	4e-10	807.232	FABP6_RABIT	Gastrotropin (GT) (Fatty acid-binding protein 6) (Ileal lipid-binding protein) (ILBP)
O00303	6e-122	802.067	EIF3F_HUMAN	Eukaryotic translation initiation factor 3 subunit F (eIF3f) (Deubiquitinating enzyme eIF3f) (EC 3.4.19.12) (Eukaryotic translation initiation factor 3 subunit 5) (eIF-3-epsilon) (eIF3 p47)
P08052	1e-90	801.751	MLR_TODPA	Myosin regulatory light chain LC-2, mantle muscle (RLC)
Q5U367	0	781.525	PLOD3_RAT	Procollagen-lysine,2-oxoglutarate 5-dioxygenase 3 (EC 1.14.11.4) (Lysyl hydroxylase 3) (LH3)
Q7TNK0	3e-124	775.458	SERC1_RAT	Serine incorporator 1 (Tumor differentially expressed protein 1-like) (Tumor differentially expressed protein 2)
Q14117	0	724.715	DPYS_HUMAN	Dihydropyrimidinase (DHP) (DHPase) (EC 3.5.2.2) (Dihydropyrimidine amidohydrolase) (Hydantoinase)
Q9UBQ5	1e-93	713.941	EIF3K_HUMAN	Eukaryotic translation initiation factor 3 subunit K (eIF3k) (Eukaryotic translation initiation factor 3 subunit 12) (Muscle-specific gene M9 protein) (PLAC-24) (eIF-3 p25) (eIF-3 p28)
P97432	9e-43	712.292	NBR1_MOUSE	Next to BRCA1 gene 1 protein (Membrane component chromosome 17 surface marker 2 homolog) (Neighbor of BRCA1 gene 1 protein)
Q6PFQ2	0	700.645	EIF3C_DANRE	Eukaryotic translation initiation factor 3 subunit C (eIF3c) (Eukaryotic translation initiation factor 3 subunit 8)
P30049	8e-34	683.789	ATPD_HUMAN	ATP synthase subunit delta, mitochondrial (F-ATPase delta subunit)
Q9TSV6	2e-14	678.211	VATG2_PIG	V-type proton ATPase subunit G 2 (V-ATPase subunit G 2) (Vacuolar proton pump subunit G 2)
P26779	2e-34	676.643	SAP_BOVIN	Prosaposin (Proactivator polypeptide) [Cleaved into: Saposin-A (Protein A); Saposin-B (Cerebroside sulfate activator) (CSAct) (Dispersin) (Sphingolipid activator protein 1) (SAP-1) (Sulfatide/GM1 activator); Saposin-C (A1 activator) (Co-beta-glucosidase) (Glucosylceramidase activator) (Sphingolipid activator protein 2) (SAP-2); Saposin-D (Component C) (Protein C)]
P90789	8e-30	665.36	NDUB7_CAEEL	NADH dehydrogenase [ubiquinone] 1 beta subcomplex subunit 7
O42222	9e-07	662.052	GDF8_DANRE	Growth/differentiation factor 8 (GDF-8) (Myostatin) (Myostatin-1) (zfMSTN-1) (Myostatin-B)
P61161	0	656.205	ARP2_MOUSE	Actin-related protein 2 (Actin-like protein 2)
Q5R1W0	8e-28	647.509	ANXA5_PANTR	Annexin A5 (Annexin V) (Annexin-5)
O97725	3e-39	635.339	NDUAC_BOVIN	NADH dehydrogenase [ubiquinone] 1 alpha subcomplex subunit 12 (Complex I-B17.2) (CI-B17.2) (CIB17.2) (NADH-ubiquinone oxidoreductase subunit B17.2)
Q4R4E0	8e-29	629.791	NDUB5_MACFA	NADH dehydrogenase [ubiquinone] 1 beta subcomplex subunit 5, mitochondrial (Complex I-SGDH) (CI-SGDH) (NADH-ubiquinone oxidoreductase SGDH subunit)
P23506	4e-100	628.945	PIMT_MOUSE	Protein-L-isoaspartate(D-aspartate) O-methyltransferase (PIMT) (EC 2.1.1.77) (L-isoaspartyl protein carboxyl methyltransferase) (Protein L-isoaspartyl/D-aspartyl methyltransferase) (Protein-beta-aspartate methyltransferase)
P12812	2e-12	628.795	P40_SCHMA	Major egg antigen (p40)
Q9ER34	0	626.804	ACON_RAT	Aconitate hydratase, mitochondrial (Aconitase) (EC 4.2.1.3) (Citrate hydro-lyase)
Q8WQI5	2e-108	623.503	RS8_SPOFR	40S ribosomal protein S8
Q9D855	1e-29	620.343	QCR7_MOUSE	Cytochrome b-c1 complex subunit 7 (Complex III subunit 7) (Complex III subunit VII) (Ubiquinol-cytochrome c reductase complex 14 kDa protein)
Q29RM3	3e-76	614.414	REEP5_BOVIN	Receptor expression-enhancing protein 5
Q98ST6	1e-11	610.629	PI15_CHICK	Peptidase inhibitor 15 (SugarCrisp)
Q9US12	7e-19	599.266	YK66_SCHPO	Putative zinc metalloproteinase C607.06c (EC 3.4.24.-)
Q32LM2	1e-56	597.956	SGTA_BOVIN	Small glutamine-rich tetratricopeptide repeat-containing protein alpha (Alpha-SGT)
Q6P8G1	2e-180	582.761	ILF2_XENTR	Interleukin enhancer-binding factor 2 homolog
P05997	5e-45	578.246	CO5A2_HUMAN	Collagen alpha-2(V) chain
Q8NEG2	1e-09	577.039	CG057_HUMAN	Uncharacterized protein C7orf57
P12107	4e-52	570.389	COBA1_HUMAN	Collagen alpha-1(XI) chain
Q6DIY9	2e-119	569.094	MDHC_XENTR	Malate dehydrogenase, cytoplasmic (EC 1.1.1.37) (Cytosolic malate dehydrogenase)
Q5R4N8	8e-18	568.97	A2MG_PONAB	Alpha-2-macroglobulin (Alpha-2-M)
Q94519	6e-32	562.712	ACPM_DROME	Acyl carrier protein, mitochondrial (ACP) (NADH-ubiquinone oxidoreductase 9.6 kDa subunit) (NADH-ubiquinone oxidoreductase acyl-carrier subunit)
P01122	5e-130	562.303	RHO_APLCA	Ras-like GTP-binding protein RHO
Q5ZJK8	0	559.633	TCPH_CHICK	T-complex protein 1 subunit eta (TCP-1-eta) (CCT-eta)
Q28GJ0	7e-15	553.419	SDCG3_XENTR	Serologically defined colon cancer antigen 3 homolog
Q9JM76	3e-93	551.057	ARPC3_MOUSE	Actin-related protein 2/3 complex subunit 3 (Arp2/3 complex 21 kDa subunit) (p21-ARC)
Q9CPW5	2e-72	550.825	SSRB_MOUSE	Translocon-associated protein subunit beta (TRAP-beta) (Signal sequence receptor subunit beta) (SSR-beta)
P07895	6e-104	550.262	SODM_RAT	Superoxide dismutase [Mn], mitochondrial (EC 1.15.1.1)
Q5R684	3e-140	543.583	UBQL1_PONAB	Ubiquilin-1
Q95XM2	2e-101	543.153	PHM_CAEEL	Probable peptidylglycine alpha-hydroxylating monooxygenase Y71G12B.4 (PHM) (EC 1.14.17.3)
P82934	1e-33	539.376	ACBP_CHAVI	Acyl-CoA-binding protein (ACBP) (EP)
P70097	7e-40	536.099	C560_CRIGR	Succinate dehydrogenase cytochrome b560 subunit, mitochondrial (Integral membrane protein CII-3) (QPs-1) (QPs1)
Q60972	0	535.883	RBBP4_MOUSE	Histone-binding protein RBBP4 (Chromatin assembly factor 1 subunit C) (CAF-1 subunit C) (Chromatin assembly factor I p48 subunit) (CAF-I 48 kDa subunit) (CAF-I p48) (Nucleosome-remodeling factor subunit RBAP48) (Retinoblastoma-binding protein 4) (RBBP-4) (Retinoblastoma-binding protein p48)
O95563	5e-42	535.848	MPC2_HUMAN	Mitochondrial pyruvate carrier 2 (Brain protein 44)
P23508	1e-162	535.617	CRCM_HUMAN	Colorectal mutant cancer protein (Protein MCC)
Q7DFU6	2e-18	523.272	YGHX_ECOLI	Putative uncharacterized protein YghX
O60285	4e-119	523.214	NUAK1_HUMAN	NUAK family SNF1-like kinase 1 (EC 2.7.11.1) (AMPK-related protein kinase 5) (ARK5) (Omphalocele kinase 1)
Q963B6	5e-63	521.459	RL10A_SPOFR	60S ribosomal protein L10a
Q7T2A5	0	518.89	EIF3L_DANRE	Eukaryotic translation initiation factor 3 subunit L (eIF3l) (Eukaryotic translation initiation factor 3 subunit 6-interacting protein) (Eukaryotic translation initiation factor 3 subunit E-interacting protein)
Q00266	0	516.212	METK1_HUMAN	S-adenosylmethionine synthase isoform type-1 (AdoMet synthase 1) (EC 2.5.1.6) (Methionine adenosyltransferase 1) (MAT 1) (Methionine adenosyltransferase I/III) (MAT-I/III)
P13607	0	513.91	ATNA_DROME	Sodium/potassium-transporting ATPase subunit alpha (Na(+)/K(+) ATPase alpha subunit) (EC 3.6.3.9) (Sodium pump subunit alpha)
P82987	7e-27	511.699	ATL3_HUMAN	ADAMTS-like protein 3 (ADAMTSL-3) (Punctin-2)
Q8TGM7	2e-15	510.94	ART2_YEAST	Putative uncharacterized protein ART2 (Antisense to ribosomal RNA transcript protein 2)
P17980	0	506.747	PRS6A_HUMAN	26S protease regulatory subunit 6A (26S proteasome AAA-ATPase subunit RPT5) (Proteasome 26S subunit ATPase 3) (Proteasome subunit P50) (Tat-binding protein 1) (TBP-1)
O60749	1e-95	505.583	SNX2_HUMAN	Sorting nexin-2 (Transformation-related gene 9 protein) (TRG-9)
P30741	1e-37	503.924	TPIS_CULTA	Triosephosphate isomerase (TIM) (EC 5.3.1.1) (Triose-phosphate isomerase)
O95429	5e-12	500.37	BAG4_HUMAN	BAG family molecular chaperone regulator 4 (BAG-4) (Bcl-2-associated athanogene 4) (Silencer of death domains)
O75382	8e-14	497.768	TRIM3_HUMAN	Tripartite motif-containing protein 3 (Brain-expressed RING finger protein) (RING finger protein 22) (RING finger protein 97)
Q9JM83	1e-11	495.427	CALM4_MOUSE	Calmodulin-4 (Calcium-binding protein Dd112)
Q07205	5e-142	495.039	IF5_RAT	Eukaryotic translation initiation factor 5 (eIF-5)
O43736	2e-17	493.224	ITM2A_HUMAN	Integral membrane protein 2A (Protein E25)
P41827	3e-79	490.907	HSP74_ANOAL	Heat shock protein 70 B2
P07909	3e-61	489.404	ROA1_DROME	Heterogeneous nuclear ribonucleoprotein A1 (hnRNP A1) (PEN repeat clone P9) (hnRNP core protein A1-A)
B5FZ19	3e-177	482.83	EIF3I_TAEGU	Eukaryotic translation initiation factor 3 subunit I (eIF3i) (Eukaryotic translation initiation factor 3 subunit 2) (eIF-3-beta) (eIF3 p36)
O75525	6e-49	482.511	KHDR3_HUMAN	KH domain-containing, RNA-binding, signal transduction-associated protein 3 (RNA-binding protein T-Star) (Sam68-like mammalian protein 2) (SLM-2) (Sam68-like phosphotyrosine protein)
Q76IC5	7e-62	477.791	PGPI_RAT	Pyroglutamyl-peptidase 1 (EC 3.4.19.3) (5-oxoprolyl-peptidase) (Pyroglutamyl aminopeptidase I) (PAP-I) (Pyroglutamyl-peptidase I) (PGP-I) (Pyrrolidone-carboxylate peptidase)
P35224	0	475.753	CTNB_URECA	Catenin beta (Beta-catenin)
Q96DM3	0	471.2	MIC1_HUMAN	Uncharacterized protein C18orf8 (Colon cancer-associated protein Mic1) (Mic-1)
Q5XI32	2e-167	471.003	CAPZB_RAT	F-actin-capping protein subunit beta (CapZ beta)
Q6NWZ9	2e-28	463.844	CDO1_DANRE	Cysteine dioxygenase type 1 (EC 1.13.11.20) (Cysteine dioxygenase type I) (CDO) (CDO-I)
Q9DBB5	3e-68	463.484	IF4E3_MOUSE	Eukaryotic translation initiation factor 4E type 3 (eIF-4E type 3) (eIF-4E3) (eIF4E type 3) (eIF4E-3)
Q8R1X6	8e-32	459.508	SPG20_MOUSE	Spartin
Q28F67	0	457.123	AATM_XENTR	Aspartate aminotransferase, mitochondrial (mAspAT) (EC 2.6.1.1) (EC 2.6.1.7) (Glutamate oxaloacetate transaminase 2) (Kynurenine aminotransferase 4) (Kynurenine aminotransferase IV) (Kynurenine--oxoglutarate transaminase 4) (Kynurenine--oxoglutarate transaminase IV) (Transaminase A)
Q3ZCC9	2e-156	453.867	SEC13_BOVIN	Protein SEC13 homolog (SEC13-like protein 1)
Q4R502	0	452.513	IDHP_MACFA	Isocitrate dehydrogenase [NADP], mitochondrial (IDH) (EC 1.1.1.42) (ICD-M) (IDP) (NADP(+)-specific ICDH) (Oxalosuccinate decarboxylase)
Q5ZI34	7e-12	451.321	F213A_CHICK	Redox-regulatory protein FAM213A (Peroxiredoxin-like 2 activated in M-CSF stimulated monocytes) (Protein PAMM)
Q640R7	1e-100	444.273	RAP1B_XENTR	Ras-related protein Rap-1b
P25708	0	441.272	NDUV1_BOVIN	NADH dehydrogenase [ubiquinone] flavoprotein 1, mitochondrial (EC 1.6.5.3) (EC 1.6.99.3) (Complex I-51kD) (CI-51kD) (NADH dehydrogenase flavoprotein 1) (NADH-ubiquinone oxidoreductase 51 kDa subunit)
Q7ZWN0	1e-173	440.317	LMF2_XENLA	Lipase maturation factor 2
P49630	8e-35	439.422	RL36_DROME	60S ribosomal protein L36 (Protein minute(1)1B)
Q0MQD5	9e-09	437.228	NDUB4_PANTR	NADH dehydrogenase [ubiquinone] 1 beta subcomplex subunit 4 (Complex I-B15) (CI-B15) (NADH-ubiquinone oxidoreductase B15 subunit)
Q94511	4e-119	434.922	NDUS1_DROME	NADH-ubiquinone oxidoreductase 75 kDa subunit, mitochondrial (EC 1.6.5.3) (EC 1.6.99.3) (Complex I-75kD) (CI-75kD)
P29693	7e-39	433.171	EF1D_XENLA	Elongation factor 1-delta (EF-1-delta) (P36)
Q7L2H7	8e-136	432.702	EIF3M_HUMAN	Eukaryotic translation initiation factor 3 subunit M (eIF3m) (Fetal lung protein B5) (hFL-B5) (PCI domain-containing protein 1)
Q24799	9e-33	429.498	MYPH_ECHGR	Myophilin
Q6GL04	0	429.314	TERA_XENTR	Transitional endoplasmic reticulum ATPase (TER ATPase) (EC 3.6.4.6) (15S Mg(2+)-ATPase p97 subunit) (p97) (Valosin-containing protein) (VCP)
Q2V2M9	2e-159	426.567	FHOD3_HUMAN	FH1/FH2 domain-containing protein 3 (Formactin-2) (Formin homolog overexpressed in spleen 2) (hFHOS2)
Q9D994	2e-13	425.658	WDR38_MOUSE	WD repeat-containing protein 38
Q8MUC1	7e-09	424.113	FABP_CLOSI	Fatty acid-binding protein
Q9Z0Z7	3e-48	422.431	KLF5_MOUSE	Krueppel-like factor 5 (Basic transcription element-binding protein 2) (BTE-binding protein 2) (Intestinal-enriched krueppel-like factor) (Transcription factor BTEB2)
P54315	5e-19	422.259	LIPR1_HUMAN	Inactive pancreatic lipase-related protein 1 (PL-RP1)
Q9EPT8	1e-25	417.52	CLIC5_RAT	Chloride intracellular channel protein 5
Q6P877	1e-59	414.455	ADRM1_XENTR	Proteasomal ubiquitin receptor ADRM1
Q8BPM0	0	413.496	DAAM1_MOUSE	Disheveled-associated activator of morphogenesis 1
Q8CD19	2e-116	411.825	LANC3_MOUSE	LanC-like protein 3
P18870	9e-65	410.235	JUN_CHICK	Transcription factor AP-1 (Proto-oncogene c-Jun)
Q5RFH0	2e-26	406.828	ATP5L_PONAB	ATP synthase subunit g, mitochondrial (ATPase subunit g)
Q9NPB0	3e-07	405.599	SMDC1_HUMAN	SAYSvFN domain-containing protein 1
Q93235	6e-69	401.485	AT1B1_CAEEL	Sodium/potassium-transporting ATPase subunit beta-1 (Sodium/potassium-dependent ATPase subunit beta-1)
Q9TSM5	2e-79	400.079	GSTM1_MACFA	Glutathione S-transferase Mu 1 (EC 2.5.1.18) (GST class-mu 1) (GSTM1-1)
P50398	0	396.015	GDIA_RAT	Rab GDP dissociation inhibitor alpha (Rab GDI alpha) (Guanosine diphosphate dissociation inhibitor 1) (GDI-1)
Q6DFU2	2e-79	395.2	NS1BP_XENLA	Influenza virus NS1A-binding protein homolog (NS1-BP) (NS1-binding protein homolog)
Q14204	0	394.536	DYHC1_HUMAN	Cytoplasmic dynein 1 heavy chain 1 (Cytoplasmic dynein heavy chain 1) (Dynein heavy chain, cytosolic)
Q641Y2	0	392.512	NDUS2_RAT	NADH dehydrogenase [ubiquinone] iron-sulfur protein 2, mitochondrial (EC 1.6.5.3) (EC 1.6.99.3) (Complex I-49kD) (CI-49kD) (NADH-ubiquinone oxidoreductase 49 kDa subunit)
Q8IWF2	5e-75	389.683	FXRD2_HUMAN	FAD-dependent oxidoreductase domain-containing protein 2 (Endoplasmic reticulum flavoprotein associated with degradation)
P28021	7e-132	388.944	CSK2B_XENLA	Casein kinase II subunit beta (CK II beta) (Phosvitin)
Q9NFT7	1e-132	384.644	HXK2_DROME	Hexokinase type 2 (EC 2.7.1.1)
Q7ZYZ6	2e-10	382.975	DLGP1_DANRE	Disks large-associated protein 1 (DAP-1) (Guanylate kinase-associated protein)
A2VDZ5	4e-34	380.093	CF120_BOVIN	UPF0669 protein C6orf120 homolog
Q02372	1e-15	377.986	NDUB8_BOVIN	NADH dehydrogenase [ubiquinone] 1 beta subcomplex subunit 8, mitochondrial (Complex I-ASHI) (CI-ASHI) (NADH-ubiquinone oxidoreductase ASHI subunit)
Q3SWU3	2e-56	377.224	HNRDL_RAT	Heterogeneous nuclear ribonucleoprotein D-like (hnRNP D-like) (hnRNP DL)
Q32PC3	2e-17	376.15	RM27_BOVIN	39S ribosomal protein L27, mitochondrial (L27mt) (MRP-L27)
Q7M3Y3	2e-35	375.175	TNNI_CHLNI	Troponin I (TnI)
Q810B6	0	371.573	ANFY1_MOUSE	Rabankyrin-5 (Rank-5) (Ankyrin repeat and FYVE domain-containing protein 1) (Ankyrin repeats hooked to a zinc finger motif)
P0CB83	1e-53	371.171	NDUS7_PONAB	NADH dehydrogenase [ubiquinone] iron-sulfur protein 7, mitochondrial (EC 1.6.5.3) (EC 1.6.99.3) (Complex I-20kD) (CI-20kD) (NADH-ubiquinone oxidoreductase 20 kDa subunit)
P25789	2e-147	366.308	PSA4_HUMAN	Proteasome subunit alpha type-4 (EC 3.4.25.1) (Macropain subunit C9) (Multicatalytic endopeptidase complex subunit C9) (Proteasome component C9) (Proteasome subunit L)
Q66HD0	0	364.452	ENPL_RAT	Endoplasmin (94 kDa glucose-regulated protein) (GRP-94) (Heat shock protein 90 kDa beta member 1)
O14530	6e-67	359.963	TXND9_HUMAN	Thioredoxin domain-containing protein 9 (ATP-binding protein associated with cell differentiation) (Protein 1-4)
Q3KQW7	4e-28	359.226	LIMC1_XENLA	LIM and calponin homology domains-containing protein 1
Q9JK11	1e-68	357.623	RTN4_RAT	Reticulon-4 (Foocen) (Glut4 vesicle 20 kDa protein) (Neurite outgrowth inhibitor) (Nogo protein)
Q4FZQ0	3e-32	356.694	YF1BB_XENLA	Protein YIF1B-B (YIP1-interacting factor homolog B-B)
Q5BIP8	5e-114	354.982	DNJB5_BOVIN	DnaJ homolog subfamily B member 5
P99177	6e-30	354.414	CSD_STAAN	Probable cysteine desulfurase (EC 2.8.1.7)
Q8AWF2	2e-64	349.025	NACA_ORENI	Nascent polypeptide-associated complex subunit alpha (NAC-alpha) (Alpha-NAC)
Q9CR41	4e-26	348.925	HYPK_MOUSE	Huntingtin-interacting protein K (Huntingtin yeast partner K)
P09623	0	346.113	DLDH_PIG	Dihydrolipoyl dehydrogenase, mitochondrial (EC 1.8.1.4) (Dihydrolipoamide dehydrogenase)
Q8TCT9	5e-180	344.75	HM13_HUMAN	Minor histocompatibility antigen H13 (EC 3.4.23.-) (Intramembrane protease 1) (IMP-1) (IMPAS-1) (hIMP1) (Presenilin-like protein 3) (Signal peptide peptidase)
P92177	3e-146	343.258	1433E_DROME	14-3-3 protein epsilon (Suppressor of Ras1 3-9)
Q32P85	6e-53	342.625	DLRB2_BOVIN	Dynein light chain roadblock-type 2 (Dynein light chain 2B, cytoplasmic)
Q9ULB1	7e-112	341.591	NRX1A_HUMAN	Neurexin-1 (Neurexin I-alpha) (Neurexin-1-alpha)
P11966	2e-174	340.263	ODPB_BOVIN	Pyruvate dehydrogenase E1 component subunit beta, mitochondrial (PDHE1-B) (EC 1.2.4.1)
O73672	6e-136	338.112	PSA2_CARAU	Proteasome subunit alpha type-2 (EC 3.4.25.1)
A4IH68	1e-66	337.144	DCAKD_XENTR	Dephospho-CoA kinase domain-containing protein
P0CB82	2e-47	331.696	NDUA9_PONPY	NADH dehydrogenase [ubiquinone] 1 alpha subcomplex subunit 9, mitochondrial (Complex I-39kD) (CI-39kD) (NADH-ubiquinone oxidoreductase 39 kDa subunit)
Q58CP0	1e-113	330.956	IDH3G_BOVIN	Isocitrate dehydrogenase [NAD] subunit gamma, mitochondrial (EC 1.1.1.41) (Isocitric dehydrogenase subunit gamma) (NAD(+)-specific ICDH subunit gamma)
Q9WV92	3e-137	330.691	E41L3_MOUSE	Band 4.1-like protein 3 (4.1B) (Differentially expressed in adenocarcinoma of the lung protein 1) (DAL-1) (DAL1P) (mDAL-1) [Cleaved into: Band 4.1-like protein 3, N-terminally processed]
O08700	0	327.041	VPS45_RAT	Vacuolar protein sorting-associated protein 45 (rVps45)
Q9GJT2	4e-140	324.157	ESTD_PIG	S-formylglutathione hydrolase (FGH) (EC 3.1.2.12) (Esterase D)
Q69BJ8	9e-110	322.716	UCRI_LAGLA	Cytochrome b-c1 complex subunit Rieske, mitochondrial (EC 1.10.2.2) (Complex III subunit 5) (Cytochrome b-c1 complex subunit 5) (Rieske iron-sulfur protein) (RISP) (Ubiquinol-cytochrome c reductase iron-sulfur subunit) [Cleaved into: Cytochrome b-c1 complex subunit 11 (Complex III subunit IX) (Ubiquinol-cytochrome c reductase 8 kDa protein)]
Q8NFF2	4e-147	321.901	NCKX4_HUMAN	Sodium/potassium/calcium exchanger 4 (Na(+)/K(+)/Ca(2+)-exchange protein 4) (Solute carrier family 24 member 4)
P73481	5e-22	321.23	YHIT_SYNY3	Uncharacterized HIT-like protein slr1234
Q9EQS0	1e-30	320.245	TALDO_RAT	Transaldolase (EC 2.2.1.2)
P97287	8e-07	317.027	MCL1_MOUSE	Induced myeloid leukemia cell differentiation protein Mcl-1 homolog (Bcl-2-related protein EAT/mcl1)
Q2KIA4	2e-132	315.91	SCD5_BOVIN	Stearoyl-CoA desaturase 5 (EC 1.14.19.1) (Acyl-CoA-desaturase 4) (Stearoyl-CoA 9-desaturase)
Q62760	4e-41	315.467	TOM20_RAT	Mitochondrial import receptor subunit TOM20 homolog (Mitochondrial 20 kDa outer membrane protein) (Outer mitochondrial membrane receptor Tom20)
Q7T3Q2	2e-20	314.881	CRIM1_DANRE	Cysteine-rich motor neuron 1 protein (CRIM-1)
Q9VQ62	1e-19	314.056	NPC2_DROME	Protein NPC2 homolog (Niemann Pick type C2 protein homolog)
Q2KJC9	0	313.317	AL7A1_BOVIN	Alpha-aminoadipic semialdehyde dehydrogenase (Alpha-AASA dehydrogenase) (EC 1.2.1.31) (Aldehyde dehydrogenase family 7 member A1) (EC 1.2.1.3) (Antiquitin-1) (Betaine aldehyde dehydrogenase) (EC 1.2.1.8) (Delta1-piperideine-6-carboxylate dehydrogenase) (P6c dehydrogenase)
Q29036	1e-56	312.293	DAD1_PIG	Dolichyl-diphosphooligosaccharide--protein glycosyltransferase subunit DAD1 (Oligosaccharyl transferase subunit DAD1) (EC 2.4.99.18) (Defender against cell death 1) (DAD-1)
Q2TBX6	1e-112	312.022	PSB1_BOVIN	Proteasome subunit beta type-1 (EC 3.4.25.1)
Q6DFL0	2e-21	310.654	C102A_XENLA	Coiled-coil domain-containing protein 102A
Q99L88	8e-168	309.595	SNTB1_MOUSE	Beta-1-syntrophin (59 kDa dystrophin-associated protein A1 basic component 1) (DAPA1B) (Syntrophin-2)
Q7T2P6	3e-26	306.679	TIM23_DANRE	Mitochondrial import inner membrane translocase subunit Tim23
P23004	2e-95	301.983	QCR2_BOVIN	Cytochrome b-c1 complex subunit 2, mitochondrial (Complex III subunit 2) (Core protein II) (Ubiquinol-cytochrome-c reductase complex core protein 2)
Q9DBI0	2e-35	301.83	TMPS6_MOUSE	Transmembrane protease serine 6 (EC 3.4.21.-) (Matriptase-2)
Q92804	1e-29	296.498	RBP56_HUMAN	TATA-binding protein-associated factor 2N (68 kDa TATA-binding protein-associated factor) (TAF(II)68) (TAFII68) (RNA-binding protein 56)
Q6B855	0	296.375	TKT_BOVIN	Transketolase (TK) (EC 2.2.1.1)
P28755	3e-69	295.928	SODC_CERCA	Superoxide dismutase [Cu-Zn] (EC 1.15.1.1)
Q61382	2e-92	295.002	TRAF4_MOUSE	TNF receptor-associated factor 4 (Cysteine-rich motif associated to RING and Traf domains protein 1)
O60303	0	294.744	K0556_HUMAN	Uncharacterized protein KIAA0556
Q9W1L5	5e-68	288.512	PAL2_DROME	Peptidyl-alpha-hydroxyglycine alpha-amidating lyase 2 (EC 4.3.2.5) (Peptidylamidoglycolate lyase 2) (dPAL2)
Q9CQ20	9e-09	287.508	M1IP1_MOUSE	Mid1-interacting protein 1 (Gastrulation-specific G12-like protein) (Mid1-interacting G12-like protein) (Protein STRAIT11499 homolog) (Spot 14-related protein) (S14R) (Spot 14-R)
Q9QUR6	0	286.771	PPCE_MOUSE	Prolyl endopeptidase (PE) (EC 3.4.21.26) (Post-proline cleaving enzyme)
P15170	0	285.381	ERF3A_HUMAN	Eukaryotic peptide chain release factor GTP-binding subunit ERF3A (Eukaryotic peptide chain release factor subunit 3a) (eRF3a) (G1 to S phase transition protein 1 homolog)
Q02369	2e-29	285.205	NDUB9_BOVIN	NADH dehydrogenase [ubiquinone] 1 beta subcomplex subunit 9 (Complex I-B22) (CI-B22) (NADH-ubiquinone oxidoreductase B22 subunit)
Q6DV04	5e-62	284.542	MMAD_GECJA	Methylmalonic aciduria and homocystinuria type D homolog, mitochondrial
Q9Y2E4	0	283.732	DIP2C_HUMAN	Disco-interacting protein 2 homolog C (DIP2 homolog C)
Q68CZ2	1e-104	283.689	TENS3_HUMAN	Tensin-3 (Tensin-like SH2 domain-containing protein 1) (Tumor endothelial marker 6)
Q69ZS7	0	283.288	HBS1L_MOUSE	HBS1-like protein
Q9W5E1	4e-67	282.487	RBX1A_DROME	RING-box protein 1A (Regulator of cullins 1a) (dRbx1)
P07942	0	282.453	LAMB1_HUMAN	Laminin subunit beta-1 (Laminin B1 chain) (Laminin-1 subunit beta) (Laminin-10 subunit beta) (Laminin-12 subunit beta) (Laminin-2 subunit beta) (Laminin-6 subunit beta) (Laminin-8 subunit beta)
Q148E1	4e-38	282.27	APOP1_BOVIN	Apoptogenic protein 1, mitochondrial (APOP-1)
Q9GLK0	7e-167	281.671	TGM1_CANFA	Protein-glutamine gamma-glutamyltransferase K (EC 2.3.2.13) (Epidermal TGase) (Transglutaminase K) (TG(K)) (TGK) (TGase K) (Transglutaminase-1) (TGase-1)
Q99873	0	280.011	ANM1_HUMAN	Protein arginine N-methyltransferase 1 (EC 2.1.1.-) (Histone-arginine N-methyltransferase PRMT1) (EC 2.1.1.125) (Interferon receptor 1-bound protein 4)
Q8VDM6	3e-157	279.979	HNRL1_MOUSE	Heterogeneous nuclear ribonucleoprotein U-like protein 1
Q6PBF7	4e-60	274.874	EMC4_XENTR	ER membrane protein complex subunit 4 (Transmembrane protein 85)
P25786	4e-140	274.1	PSA1_HUMAN	Proteasome subunit alpha type-1 (EC 3.4.25.1) (30 kDa prosomal protein) (PROS-30) (Macropain subunit C2) (Multicatalytic endopeptidase complex subunit C2) (Proteasome component C2) (Proteasome nu chain)
Q6P4Z2	2e-26	274.054	CO2A1_XENTR	Collagen alpha-1(II) chain (Alpha-1 type II collagen)
P13280	2e-109	270.613	GLYG_RABIT	Glycogenin-1 (GN-1) (GN1) (EC 2.4.1.186)
Q5ZL33	4e-144	270.084	STRAP_CHICK	Serine-threonine kinase receptor-associated protein
O46629	0	267.603	ECHB_BOVIN	Trifunctional enzyme subunit beta, mitochondrial (TP-beta) [Includes: 3-ketoacyl-CoA thiolase (EC 2.3.1.16) (Acetyl-CoA acyltransferase) (Beta-ketothiolase)]
P20742	4e-47	264.958	PZP_HUMAN	Pregnancy zone protein (C3 and PZP-like alpha-2-macroglobulin domain-containing protein 6)
P56101	8e-45	264.82	CSP_TORCA	Cysteine string protein (CCCS1)
Q08851	6e-58	264.272	STX5_RAT	Syntaxin-5
Q54FE6	1e-15	263.975	MCFS_DICDI	Mitochondrial substrate carrier family protein S (Carnitine/acylcarnitine translocase) (CAC) (Solute carrier family 25 member 20 homolog B)
P00727	0	263.394	AMPL_BOVIN	Cytosol aminopeptidase (EC 3.4.11.1) (Leucine aminopeptidase 3) (LAP-3) (Leucyl aminopeptidase) (Peptidase S) (Proline aminopeptidase) (EC 3.4.11.5) (Prolyl aminopeptidase)
P14211	3e-127	262.962	CALR_MOUSE	Calreticulin (CRP55) (Calregulin) (Endoplasmic reticulum resident protein 60) (ERp60) (HACBP)
O00410	0	260.379	IPO5_HUMAN	Importin-5 (Imp5) (Importin subunit beta-3) (Karyopherin beta-3) (Ran-binding protein 5) (RanBP5)
P34743	3e-42	259.732	BTG1_CHICK	Protein BTG1 (B-cell translocation gene 1 protein)
P55884	7e-159	259.663	EIF3B_HUMAN	Eukaryotic translation initiation factor 3 subunit B (eIF3b) (Eukaryotic translation initiation factor 3 subunit 9) (Prt1 homolog) (hPrt1) (eIF-3-eta) (eIF3 p110) (eIF3 p116)
Q90474	4e-105	259.389	H90A1_DANRE	Heat shock protein HSP 90-alpha 1
Q16943	6e-81	259.122	VP33_APLCA	Vesicle-associated membrane protein/synaptobrevin-binding protein (VAP-33)
P23935	2e-37	259.092	NDUA5_BOVIN	NADH dehydrogenase [ubiquinone] 1 alpha subcomplex subunit 5 (Complex I subunit B13) (Complex I-13kD-B) (CI-13kD-B) (NADH-ubiquinone oxidoreductase 13 kDa-B subunit)
P62255	7e-90	257.041	UB2G1_RAT	Ubiquitin-conjugating enzyme E2 G1 (EC 6.3.2.19) (E217K) (UBC7) (Ubiquitin carrier protein G1) (Ubiquitin-protein ligase G1) [Cleaved into: Ubiquitin-conjugating enzyme E2 G1, N-terminally processed]
P23232	0	255.358	GBB_LOLFO	Guanine nucleotide-binding protein subunit beta
Q5ZLA6	0	253.813	MYO1C_CHICK	Unconventional myosin-Ic (Myosin I beta) (MMI-beta) (MMIb)
Q9Y4F5	2e-23	253.273	C170B_HUMAN	Centrosomal protein of 170 kDa protein B (Centrosomal protein 170B) (Cep170B)
P81431	0	252.845	ADHX_OCTVU	Alcohol dehydrogenase class-3 (EC 1.1.1.1) (Alcohol dehydrogenase class-III) (Glutathione-dependent formaldehyde dehydrogenase) (FALDH) (FDH) (GSH-FDH) (EC 1.1.1.-) (S-(hydroxymethyl)glutathione dehydrogenase) (EC 1.1.1.284)
Q1LZB6	9e-51	250.742	CAPR1_BOVIN	Caprin-1 (Cytoplasmic activation- and proliferation-associated protein 1) (RNA granule protein 105)
Q07076	4e-82	249.027	ANXA7_MOUSE	Annexin A7 (Annexin VII) (Annexin-7) (Synexin)
P10160	2e-69	248.621	IF5A1_RABIT	Eukaryotic translation initiation factor 5A-1 (eIF-5A-1) (eIF-5A1) (Eukaryotic initiation factor 5A isoform 1) (eIF-5A) (eIF-4D)
P13395	0	248.446	SPTCA_DROME	Spectrin alpha chain
Q8BYR2	0	248.362	LATS1_MOUSE	Serine/threonine-protein kinase LATS1 (EC 2.7.11.1) (Large tumor suppressor homolog 1) (WARTS protein kinase)
Q99KE3	3e-23	248.288	DOK4_MOUSE	Docking protein 4 (Downstream of tyrosine kinase 4)
Q0P5B2	8e-122	246.811	METL2_BOVIN	Methyltransferase-like protein 2 (EC 2.1.1.-)
Q8CI95	7e-154	246.77	OSB11_MOUSE	Oxysterol-binding protein-related protein 11 (ORP-11) (OSBP-related protein 11)
Q2KHT3	0	246.705	CL16A_HUMAN	Protein CLEC16A (C-type lectin domain family 16 member A)
Q91VS8	1e-94	246.027	FARP2_MOUSE	FERM, RhoGEF and pleckstrin domain-containing protein 2 (FERM domain including RhoGEF) (FIR)
P28075	2e-118	245.886	PSB5_RAT	Proteasome subunit beta type-5 (EC 3.4.25.1) (Macropain epsilon chain) (Multicatalytic endopeptidase complex epsilon chain) (Proteasome chain 6) (Proteasome epsilon chain) (Proteasome subunit X)
P38542	5e-120	244.761	RAN_BRUMA	GTP-binding nuclear protein Ran (GTPase Ran) (Ras-like protein TC4)
Q12955	0	244.482	ANK3_HUMAN	Ankyrin-3 (ANK-3) (Ankyrin-G)
P16621	0	244.11	LAR_DROME	Tyrosine-protein phosphatase Lar (EC 3.1.3.48) (Protein-tyrosine-phosphate phosphohydrolase) (dLAR)
O93477	1e-131	241.179	SAHHB_XENLA	Adenosylhomocysteinase B (AdoHcyase B) (EC 3.3.1.1) (S-adenosyl-L-homocysteine hydrolase B)
Q8VI36	3e-134	241.114	PAXI_MOUSE	Paxillin
Q9Y490	0	240.29	TLN1_HUMAN	Talin-1
Q05752	7e-21	239.913	NDUA7_BOVIN	NADH dehydrogenase [ubiquinone] 1 alpha subcomplex subunit 7 (Complex I-B14.5a) (CI-B14.5a) (NADH-ubiquinone oxidoreductase subunit B14.5a)
Q08D83	1e-30	239.52	RTN3_BOVIN	Reticulon-3
Q9QXY6	0	238.794	EHD3_MOUSE	EH domain-containing protein 3
P91929	3e-63	238.744	NDUAA_DROME	NADH dehydrogenase [ubiquinone] 1 alpha subcomplex subunit 10, mitochondrial (Complex I-42kD) (CI-42kD) (NADH-ubiquinone oxidoreductase 42 kDa subunit)
Q9CRB9	2e-16	237.666	MIC19_MOUSE	MICOS complex subunit Mic19 (Coiled-coil-helix-coiled-coil-helix domain-containing protein 3)
Q5NBX1	2e-15	237.651	COBL_MOUSE	Protein cordon-bleu
Q6DRD9	4e-81	237.427	ABHDB_DANRE	Alpha/beta hydrolase domain-containing protein 11 (Abhydrolase domain-containing protein 11) (EC 3.-.-.-) (Williams-Beuren syndrome chromosomal region 21 protein homolog)
Q9D3W4	3e-126	236.243	GPN3_MOUSE	GPN-loop GTPase 3 (ATP-binding domain 1 family member C)
Q1AMT3	5e-10	233.979	FAB1A_DANRE	Fatty acid binding protein 1-A, liver
Q6NVU2	0	233.57	PPIG_XENTR	Serine/threonine-protein phosphatase PP1-gamma catalytic subunit (PP-1G) (EC 3.1.3.16)
Q2KJE4	9e-137	233.278	ETFA_BOVIN	Electron transfer flavoprotein subunit alpha, mitochondrial (Alpha-ETF)
P50991	4e-101	232.199	TCPD_HUMAN	T-complex protein 1 subunit delta (TCP-1-delta) (CCT-delta) (Stimulator of TAR RNA-binding)
P23709	9e-30	231.419	NDUS3_BOVIN	NADH dehydrogenase [ubiquinone] iron-sulfur protein 3, mitochondrial (EC 1.6.5.3) (EC 1.6.99.3) (Complex I-30kD) (CI-30kD) (NADH-ubiquinone oxidoreductase 30 kDa subunit)
P68037	6e-74	229.763	UB2L3_MOUSE	Ubiquitin-conjugating enzyme E2 L3 (EC 6.3.2.19) (UbcM4) (Ubiquitin carrier protein L3) (Ubiquitin-protein ligase L3)
P35479	3e-21	229.66	CPI1_PIG	Leukocyte cysteine proteinase inhibitor 1 (PLCPI) (Stefin-D1)
Q03168	0	228.806	ASPP_AEDAE	Lysosomal aspartic protease (EC 3.4.23.-)
Q68FT1	9e-35	228.364	COQ9_RAT	Ubiquinone biosynthesis protein COQ9, mitochondrial
A7Z063	2e-80	227.965	WASH1_BOVIN	WAS protein family homolog 1
Q5ZM25	0	226.908	OLA1_CHICK	Obg-like ATPase 1
Q6EE31	0	226.3	TCPQ_CHICK	T-complex protein 1 subunit theta (TCP-1-theta) (CCT-theta)
P26516	9e-155	226.082	PSMD7_MOUSE	26S proteasome non-ATPase regulatory subunit 7 (26S proteasome regulatory subunit RPN8) (26S proteasome regulatory subunit S12) (Mov34 protein) (Proteasome subunit p40)
P14543	3e-22	225.997	NID1_HUMAN	Nidogen-1 (NID-1) (Entactin)
P00125	2e-114	225.777	CY1_BOVIN	Cytochrome c1, heme protein, mitochondrial (Complex III subunit 4) (Complex III subunit IV) (Cytochrome b-c1 complex subunit 4) (Ubiquinol-cytochrome-c reductase complex cytochrome c1 subunit) (Cytochrome c-1)
Q14031	2e-68	225.085	CO4A6_HUMAN	Collagen alpha-6(IV) chain
Q61425	8e-135	224.804	HCDH_MOUSE	Hydroxyacyl-coenzyme A dehydrogenase, mitochondrial (HCDH) (EC 1.1.1.35) (Medium and short-chain L-3-hydroxyacyl-coenzyme A dehydrogenase) (Short-chain 3-hydroxyacyl-CoA dehydrogenase)
P28024	6e-70	224.689	PSB4_XENLA	Proteasome subunit beta type-4 (EC 3.4.25.1) (Macropain beta chain) (Multicatalytic endopeptidase complex beta chain) (Proteasome beta chain) (Proteasome chain 3) (Fragment)
P38942	3e-129	220.692	CAT2_CLOK5	4-hydroxybutyrate coenzyme A transferase (EC 2.8.3.-)
Q6GL69	2e-44	219.852	MK67I_XENTR	MKI67 FHA domain-interacting nucleolar phosphoprotein-like
P54611	2e-101	218.081	VATE_DROME	V-type proton ATPase subunit E (V-ATPase subunit E) (V-ATPase 26 kDa subunit) (Vacuolar proton pump subunit E)
Q06546	4e-131	217.588	GABPA_HUMAN	GA-binding protein alpha chain (GABP subunit alpha) (Nuclear respiratory factor 2 subunit alpha) (Transcription factor E4TF1-60)
P60901	8e-151	217.215	PSA6_RAT	Proteasome subunit alpha type-6 (EC 3.4.25.1) (Macropain iota chain) (Multicatalytic endopeptidase complex iota chain) (Proteasome iota chain)
P54612	0	216.466	2AAA_PIG	Serine/threonine-protein phosphatase 2A 65 kDa regulatory subunit A alpha isoform (PP2A subunit A isoform PR65-alpha) (PP2A subunit A isoform R1-alpha)
Q3MHN0	2e-89	215.403	PSB6_BOVIN	Proteasome subunit beta type-6 (EC 3.4.25.1)
P50310	0	215.351	PGK1_CRIGR	Phosphoglycerate kinase 1 (EC 2.7.2.3)
Q9EQU5	3e-116	214.434	SET_MOUSE	Protein SET (Phosphatase 2A inhibitor I2PP2A) (I-2PP2A) (Template-activating factor I) (TAF-I)
Q28717	4e-135	213.99	PTPA_RABIT	Serine/threonine-protein phosphatase 2A activator (EC 5.2.1.8) (PP2A, subunit B', PR53 isoform) (Phosphotyrosyl phosphatase activator) (PTPA) (Serine/threonine-protein phosphatase 2A regulatory subunit 4) (Serine/threonine-protein phosphatase 2A regulatory subunit B')
P15103	6e-133	212.597	GLNA_BOVIN	Glutamine synthetase (GS) (EC 6.3.1.2) (Glutamate decarboxylase) (EC 4.1.1.15) (Glutamate--ammonia ligase)
Q6PBY3	4e-55	212.38	EDF1_DANRE	Endothelial differentiation-related factor 1 homolog (EDF-1)
Q8C854	5e-48	211.459	MYEF2_MOUSE	Myelin expression factor 2 (MEF-2) (MyEF-2)
Q6IRU5	5e-22	210.865	CLCB_MOUSE	Clathrin light chain B (Lcb)
Q6NUV0	0	210.05	RB3GP_DANRE	Rab3 GTPase-activating protein catalytic subunit
A4IG32	6e-118	208.786	MICU1_DANRE	Calcium uptake protein 1, mitochondrial (Calcium-binding atopy-related autoantigen 1 homolog)
P46471	1e-84	208.111	PRS7_MOUSE	26S protease regulatory subunit 7 (26S proteasome AAA-ATPase subunit RPT1) (Proteasome 26S subunit ATPase 2) (Protein MSS1)
Q6NRM1	3e-85	208.04	S399B_XENLA	Zinc transporter ZIP9-B (Solute carrier family 39 member 9-B) (Zrt- and Irt-like protein 9-B) (ZIP-9-B)
Q4KME6	3e-47	207.992	PERQ2_DANRE	PERQ amino acid-rich with GYF domain-containing protein 2 (Trinucleotide repeat-containing gene 15 protein)
Q5R511	0	207.918	GRP75_PONAB	Stress-70 protein, mitochondrial (75 kDa glucose-regulated protein) (GRP-75) (Heat shock 70 kDa protein 9)
Q922M3	3e-77	207.056	BACD3_MOUSE	BTB/POZ domain-containing adapter for CUL3-mediated RhoA degradation protein 3 (mBACURD3) (BTB/POZ domain-containing protein KCTD10)
Q5M8Z6	0	206.883	ASSY_XENTR	Argininosuccinate synthase (EC 6.3.4.5) (Citrulline--aspartate ligase)
Q02645	3e-178	205.851	HTS_DROME	Protein hu-li tai shao (Adducin-like protein)
Q01433	0	205.696	AMPD2_HUMAN	AMP deaminase 2 (EC 3.5.4.6) (AMP deaminase isoform L)
P00548	2e-122	203.289	KPYM_CHICK	Pyruvate kinase PKM (EC 2.7.1.40)
Q1LWX3	2e-64	202.241	NTAQ1_DANRE	Protein N-terminal glutamine amidohydrolase (EC 3.5.1.-) (Protein NH2-terminal glutamine deamidase) (N-terminal Gln amidase) (Nt(Q)-amidase) (WDYHV motif-containing protein 1)
Q9VQX4	2e-150	202.205	PNCB_DROME	Nicotinate phosphoribosyltransferase (NAPRTase) (EC 6.3.4.21)
Q02375	2e-46	201.304	NDUS4_BOVIN	NADH dehydrogenase [ubiquinone] iron-sulfur protein 4, mitochondrial (Complex I-18 kDa) (CI-18 kDa) (Complex I-AQDQ) (CI-AQDQ) (NADH-ubiquinone oxidoreductase 18 kDa subunit)
Q65XV7	8e-07	201.07	RFA1C_ORYSJ	Replication protein A 70 kDa DNA-binding subunit C (OsRPA70c) (Replication factor A protein 1C) (Replication protein A 1C)
Q9NVA2	0	200.763	SEP11_HUMAN	Septin-11
Q28CZ7	2e-80	198.766	ISPD_XENTR	Isoprenoid synthase domain-containing protein (EC 2.7.7.-) (2-C-methyl-D-erythritol 4-phosphate cytidylyltransferase-like protein)
Q9VCY8	5e-133	198.525	ADRL_DROME	Adiponectin receptor protein
Q90972	5e-64	197.545	RNF13_CHICK	E3 ubiquitin-protein ligase RNF13 (EC 6.3.2.-) (C-RZF) (RING finger protein 13)
Q5SUC9	9e-84	197.027	SCO1_MOUSE	Protein SCO1 homolog, mitochondrial
O57590	2e-105	196.985	SURF4_TAKRU	Surfeit locus protein 4
Q02960	1e-35	196.654	MIF_CHICK	Macrophage migration inhibitory factor (MIF) (EC 5.3.2.1) (L-dopachrome isomerase) (L-dopachrome tautomerase) (EC 5.3.3.12) (Phenylpyruvate tautomerase)
Q9Y2T3	1e-109	196.585	GUAD_HUMAN	Guanine deaminase (Guanase) (Guanine aminase) (EC 3.5.4.3) (Guanine aminohydrolase) (GAH) (p51-nedasin)
A9UL63	1e-25	196.488	CG055_XENTR	UPF0562 protein C7orf55 homolog
P59999	1e-103	195.967	ARPC4_MOUSE	Actin-related protein 2/3 complex subunit 4 (Arp2/3 complex 20 kDa subunit) (p20-ARC)
Q01518	2e-24	195.55	CAP1_HUMAN	Adenylyl cyclase-associated protein 1 (CAP 1)
Q5RGV1	0	194.671	IMDH3_DANRE	Inosine-5'-monophosphate dehydrogenase 1b (IMP dehydrogenase 1b) (IMPD 1b) (IMPDH 1b) (EC 1.1.1.205)
Q02374	3e-15	194.09	NDUB2_BOVIN	NADH dehydrogenase [ubiquinone] 1 beta subcomplex subunit 2, mitochondrial (Complex I-AGGG) (CI-AGGG) (NADH-ubiquinone oxidoreductase AGGG subunit)
O88450	4e-46	193.411	DEAF1_RAT	Deformed epidermal autoregulatory factor 1 homolog (Nuclear DEAF-1-related transcriptional regulator) (NUDR) (Suppressin)
P29341	0	192.024	PABP1_MOUSE	Polyadenylate-binding protein 1 (PABP-1) (Poly(A)-binding protein 1)
Q5ZLF0	2e-119	191.953	F10A1_CHICK	Hsc70-interacting protein (Hip) (Protein FAM10A1) (Protein ST13 homolog)
Q640V2	4e-171	191.879	RMD5A_XENTR	Protein RMD5 homolog A
P31483	2e-69	191.719	TIA1_HUMAN	Nucleolysin TIA-1 isoform p40 (RNA-binding protein TIA-1) (T-cell-restricted intracellular antigen-1) (TIA-1) (p40-TIA-1)
Q91VA6	2e-159	190.598	PDIP2_MOUSE	Polymerase delta-interacting protein 2
Q68F35	2e-93	190.399	S20AA_XENLA	Sodium-dependent phosphate transporter 1-A (Solute carrier family 20 member 1-A)
P07746	9e-29	189.812	HMGT_ONCMY	High mobility group-T protein (HMG-T) (HMG-T1) (HMG-1)
Q8N7N5	0	189.735	DCAF8_MOUSE	DDB1- and CUL4-associated factor 8 (WD repeat-containing protein 42A)
Q0V8T4	3e-60	189.391	CTP5C_RAT	Contactin-associated protein like 5-3 (Cell recognition molecule Caspr5-3) (Cell recognition molecule Caspr5c) (Contactin-associated protein-like 5c)
Q5ZLY5	2e-99	189.255	PKHF2_CHICK	Pleckstrin homology domain-containing family F member 2 (PH domain-containing family F member 2)
Q5RCD2	5e-33	188.785	TCPZ_PONAB	T-complex protein 1 subunit zeta (TCP-1-zeta) (CCT-zeta)
Q9Y6N5	2e-148	187.767	SQRD_HUMAN	Sulfide:quinone oxidoreductase, mitochondrial (SQOR) (EC 1.8.5.-)
Q24572	7e-73	187.29	CAF1_DROME	Probable histone-binding protein Caf1 (Chromatin assembly factor 1 p55 subunit) (CAF-1 p55 subunit) (Nucleosome-remodeling factor 55 kDa subunit) (NURF-55) (dCAF-1)
Q5RCU5	1e-105	186.009	CBR1_PONAB	Carbonyl reductase [NADPH] 1 (EC 1.1.1.184) (15-hydroxyprostaglandin dehydrogenase [NADP(+)]) (EC 1.1.1.197) (20-beta-hydroxysteroid dehydrogenase) (NADPH-dependent carbonyl reductase 1) (Prostaglandin 9-ketoreductase) (Prostaglandin-E(2) 9-reductase) (EC 1.1.1.189)
Q9DDA9	6e-103	185.845	PACN2_XENLA	Protein kinase C and casein kinase substrate in neurons protein 2 (x-PACSIN2)
Q14094	1e-52	185.455	CCNI_HUMAN	Cyclin-I
Q91XB7	2e-07	184.729	YIF1A_MOUSE	Protein YIF1A (YIP1-interacting factor homolog A)
Q20655	3e-129	184.338	14332_CAEEL	14-3-3-like protein 2
Q4ZHG4	9e-16	181.618	FNDC1_HUMAN	Fibronectin type III domain-containing protein 1 (Activation-associated cDNA protein) (Expressed in synovial lining protein)
Q7SXW4	2e-124	180.335	EMC3_DANRE	ER membrane protein complex subunit 3 (Protein pob) (Transmembrane protein 111)
Q6P5M2	4e-151	179.432	WDR61_DANRE	WD repeat-containing protein 61
Q62381	1e-43	179.407	TLL1_MOUSE	Tolloid-like protein 1 (mTll) (EC 3.4.24.-)
Q3UVG3	0	179.029	F91A1_MOUSE	Protein FAM91A1
Q3ZC12	1e-108	178.849	EIF3G_BOVIN	Eukaryotic translation initiation factor 3 subunit G (eIF3g) (Eukaryotic translation initiation factor 3 RNA-binding subunit) (eIF-3 RNA-binding subunit) (Eukaryotic translation initiation factor 3 subunit 4) (eIF-3-delta) (eIF3 p42) (eIF3 p44)
Q568Z6	2e-80	178.383	IST1_RAT	IST1 homolog
Q0IIF0	2e-86	178.252	ILKAP_BOVIN	Integrin-linked kinase-associated serine/threonine phosphatase 2C (ILKAP) (EC 3.1.3.16)
P49020	6e-109	177.55	TMED2_CRIGR	Transmembrane emp24 domain-containing protein 2 (COPI-coated vesicle membrane protein p24) (p24 family protein beta-1) (p24beta1) (Fragment)
Q61555	0	177.437	FBN2_MOUSE	Fibrillin-2
P55035	4e-99	177.338	PSMD4_DROME	26S proteasome non-ATPase regulatory subunit 4 (26S proteasome regulatory subunit RPN10) (26S proteasome regulatory subunit S5A) (54 kDa subunit of mu particle) (Multiubiquitin chain-binding protein) (p54)
Q60495	9e-40	176.233	A4_CAVPO	Amyloid beta A4 protein (ABPP) (APP) (Alzheimer disease amyloid A4 protein homolog) [Cleaved into: N-APP; Soluble APP-alpha (S-APP-alpha); Soluble APP-beta (S-APP-beta); CTF-alpha; CTF-beta; Beta-amyloid protein 42 (Beta-APP42); Beta-amyloid protein 40 (Beta-APP40); P3(42); P3(40); C80; Gamma-secretase C-terminal fragment 59 (Gamma-CTF(59)); Gamma-secretase C-terminal fragment 57 (Gamma-CTF(57));…
P48763	4e-30	174.649	SL9A2_RAT	Sodium/hydrogen exchanger 2 (H7) (Na(+)/H(+) exchanger 2) (NHE-2) (Solute carrier family 9 member 2)
P18091	0	174.616	ACTN_DROME	Alpha-actinin, sarcomeric (F-actin cross-linking protein)
Q99323	0	174.372	MYSN_DROME	Myosin heavy chain, non-muscle (Myosin II) (Non-muscle MHC) (Zipper protein)
Q3SZZ2	2e-25	174.175	XBP1_BOVIN	X-box-binding protein 1 (XBP-1) [Cleaved into: X-box-binding protein 1, cytoplasmic form; X-box-binding protein 1, luminal form]
P36609	8e-74	173.932	NCS2_CAEEL	Neuronal calcium sensor 2 (NCS-2)
P08461	7e-129	173.517	ODP2_RAT	Dihydrolipoyllysine-residue acetyltransferase component of pyruvate dehydrogenase complex, mitochondrial (EC 2.3.1.12) (70 kDa mitochondrial autoantigen of primary biliary cirrhosis) (PBC) (Dihydrolipoamide acetyltransferase component of pyruvate dehydrogenase complex) (Pyruvate dehydrogenase complex component E2) (PDC-E2) (PDCE2)
Q05975	1e-142	172.454	RAB2_LYMST	Ras-related protein Rab-2
Q2YDC9	4e-66	171.668	PDCD2_BOVIN	Programmed cell death protein 2
Q3MHR7	1e-148	171.622	ARPC2_BOVIN	Actin-related protein 2/3 complex subunit 2 (Arp2/3 complex 34 kDa subunit) (p34-ARC)
O08623	8e-26	171.521	SQSTM_RAT	Sequestosome-1 (Protein kinase C-zeta-interacting protein) (PKC-zeta-interacting protein) (Ubiquitin-binding protein p62)
Q9H8Y8	2e-116	171.25	GORS2_HUMAN	Golgi reassembly-stacking protein 2 (GRS2) (Golgi phosphoprotein 6) (GOLPH6) (Golgi reassembly-stacking protein of 55 kDa) (GRASP55) (p59)
Q5NVR2	1e-44	170.613	MDHM_PONAB	Malate dehydrogenase, mitochondrial (EC 1.1.1.37)
P45433	8e-49	169.854	SSRA_ONCMY	Translocon-associated protein subunit alpha (TRAP-alpha) (Signal sequence receptor subunit alpha) (SSR-alpha)
P47843	3e-120	169.718	GTR3_SHEEP	Solute carrier family 2, facilitated glucose transporter member 3 (Glucose transporter type 3, brain) (GLUT-3)
Q90879	3e-44	169.617	UB2V1_CHICK	Ubiquitin-conjugating enzyme E2 variant 1 (UEV-1) (CROC-1B)
P25228	9e-139	169.459	RAB3_DROME	Ras-related protein Rab-3
P42328	9e-12	169.415	ADH3_GEOSE	Alcohol dehydrogenase (EC 1.1.1.1) (ADH-HT)
Q9Y4G6	0	169.381	TLN2_HUMAN	Talin-2
Q13702	1e-64	169.189	RAPSN_HUMAN	43 kDa receptor-associated protein of the synapse (RAPsyn) (43 kDa postsynaptic protein) (Acetylcholine receptor-associated 43 kDa protein) (RING finger protein 205)
Q9FR44	5e-107	167.302	PEAM1_ARATH	Phosphoethanolamine N-methyltransferase 1 (AtNMT1) (PEAMT 1) (EC 2.1.1.103) (Protein XIPOTL 1)
Q9VTJ8	1e-42	165.347	TIM14_DROME	Mitochondrial import inner membrane translocase subunit TIM14
Q58DU5	4e-74	165.3	PSA3_BOVIN	Proteasome subunit alpha type-3 (EC 3.4.25.1)
P25975	7e-123	165.23	CATL1_BOVIN	Cathepsin L1 (EC 3.4.22.15) (Cathepsin L) [Cleaved into: Cathepsin L1 heavy chain; Cathepsin L1 light chain]
Q6DE75	1e-92	165.22	S2538_XENLA	Solute carrier family 25 member 38
Q9WV60	0	165.19	GSK3B_MOUSE	Glycogen synthase kinase-3 beta (GSK-3 beta) (EC 2.7.11.26) (Serine/threonine-protein kinase GSK3B) (EC 2.7.11.1)
P35605	0	164.88	COPB2_BOVIN	Coatomer subunit beta' (Beta'-coat protein) (Beta'-COP) (p102)
Q92890	6e-115	164.477	UFD1_HUMAN	Ubiquitin fusion degradation protein 1 homolog (UB fusion protein 1)
Q9NWU2	3e-102	164.177	GID8_HUMAN	Glucose-induced degradation protein 8 homolog (Two hybrid-associated protein 1 with RanBPM) (Twa1)
P78356	4e-152	163.795	PI42B_HUMAN	Phosphatidylinositol 5-phosphate 4-kinase type-2 beta (EC 2.7.1.149) (1-phosphatidylinositol 5-phosphate 4-kinase 2-beta) (Diphosphoinositide kinase 2-beta) (Phosphatidylinositol 5-phosphate 4-kinase type II beta) (PI(5)P 4-kinase type II beta) (PIP4KII-beta) (PtdIns(5)P-4-kinase isoform 2-beta)
Q5VWX1	5e-11	163.431	KHDR2_HUMAN	KH domain-containing, RNA-binding, signal transduction-associated protein 2 (Sam68-like mammalian protein 1) (SLM-1) (hSLM-1)
Q96KR1	4e-122	162.425	ZFR_HUMAN	Zinc finger RNA-binding protein (hZFR) (M-phase phosphoprotein homolog)
O97490	9e-60	162.311	TRFM_RABIT	Melanotransferrin (Membrane-bound transferrin-like protein p97) (CD antigen CD228)
O97592	0	161.744	DMD_CANFA	Dystrophin
O73817	2e-122	159.972	PSB3_ONCMY	Proteasome subunit beta type-3 (EC 3.4.25.1) (Proteasome chain 13) (Proteasome component C10-II) (Proteasome theta chain)
Q03958	1e-36	159.393	PFD6_MOUSE	Prefoldin subunit 6 (Protein Ke2)
Q58DT4	2e-78	158.791	P5CR1_BOVIN	Pyrroline-5-carboxylate reductase 1, mitochondrial (P5C reductase 1) (P5CR 1) (EC 1.5.1.2)
Q92738	2e-149	158.288	US6NL_HUMAN	USP6 N-terminal-like protein (Related to the N-terminus of tre) (RN-tre)
P60670	2e-99	157.279	NPL4_MOUSE	Nuclear protein localization protein 4 homolog (Protein NPL4)
P53621	5e-50	157.222	COPA_HUMAN	Coatomer subunit alpha (Alpha-coat protein) (Alpha-COP) (HEP-COP) (HEPCOP) [Cleaved into: Xenin (Xenopsin-related peptide); Proxenin]
Q5ZIY5	0	156.317	2ABD_CHICK	Serine/threonine-protein phosphatase 2A 55 kDa regulatory subunit B delta isoform (PP2A subunit B isoform B55-delta) (PP2A subunit B isoform PR55-delta) (PP2A subunit B isoform R2-delta) (PP2A subunit B isoform delta)
Q9H3K2	1e-79	155.844	GHITM_HUMAN	Growth hormone-inducible transmembrane protein (Dermal papilla-derived protein 2) (Mitochondrial morphology and cristae structure 1) (MICS1) (Transmembrane BAX inhibitor motif-containing protein 5)
Q804S5	0	154.97	MIB1_DANRE	E3 ubiquitin-protein ligase mib1 (EC 6.3.2.-) (Protein mind bomb)
Q5XGW6	2e-61	154.825	CHM4B_XENLA	Charged multivesicular body protein 4b (Chromatin-modifying protein 4b) (CHMP4b)
Q9V9J3	0	154.353	SRC42_DROME	Tyrosine-protein kinase Src42A (EC 2.7.10.2) (Tyrosine-protein kinase Src41) (Dsrc41)
P97384	3e-127	153.048	ANX11_MOUSE	Annexin A11 (Annexin XI) (Annexin-11) (Calcyclin-associated annexin 50) (CAP-50)
O77210	4e-95	152.997	IF4E_APLCA	Eukaryotic translation initiation factor 4E (eIF-4E) (eIF4E) (eIF-4F 25 kDa subunit) (mRNA cap-binding protein)
P31395	5e-23	152.918	STMN1_CHICK	Stathmin
Q5E9T9	0	151.95	RTCB_BOVIN	tRNA-splicing ligase RtcB homolog (EC 6.5.1.3)
Q8MT06	4e-22	151.851	GNL3_DROME	Guanine nucleotide-binding protein-like 3 homolog (Nucleostemin 1) (Nucleostemin homolog)
P62332	1e-125	150.923	ARF6_RAT	ADP-ribosylation factor 6
P53992	0	150.578	SC24C_HUMAN	Protein transport protein Sec24C (SEC24-related protein C)
P28227	4e-131	150.418	MAOX_ANAPL	NADP-dependent malic enzyme (NADP-ME) (EC 1.1.1.40)
Q8WYQ3	6e-13	150.183	CHC10_HUMAN	Coiled-coil-helix-coiled-coil-helix domain-containing protein 10, mitochondrial (Protein N27C7-4)
B5RI54	7e-139	150.143	EIF3H_SALSA	Eukaryotic translation initiation factor 3 subunit H (eIF3h) (Eukaryotic translation initiation factor 3 subunit 3) (eIF-3-gamma) (eIF3 p40 subunit)
Q6GQN4	5e-21	150.044	FA32A_DANRE	Protein FAM32A-like
Q291A0	5e-10	149.957	RM41_DROPS	39S ribosomal protein L41, mitochondrial (L41mt) (MRP-L41)
Q8ND56	3e-37	149.836	LS14A_HUMAN	Protein LSM14 homolog A (Protein FAM61A) (Protein SCD6 homolog) (Putative alpha-synuclein-binding protein) (AlphaSNBP) (RNA-associated protein 55A) (hRAP55) (hRAP55A)
Q3UTY6	2e-64	149.214	THSD4_MOUSE	Thrombospondin type-1 domain-containing protein 4 (A disintegrin and metalloproteinase with thrombospondin motifs-like protein 6) (ADAMTS-like protein 6) (ADAMTSL-6) (ADAMTS-like protein 4) (ADAMTSL-4)
Q9ESJ4	2e-24	149.057	SPN90_MOUSE	NCK-interacting protein with SH3 domain (54 kDa VacA-interacting protein) (VIP54) (90 kDa N-WASP-interacting protein) (90 kDa SH3 protein interacting with Nck) (SH3 adapter protein SPIN90) (WASP-interacting SH3-domain protein) (WISH) (Wiskott-Aldrich syndrome protein-binding protein) (N-WASP-binding protein)
Q99KW9	3e-80	148.867	TIP_MOUSE	T-cell immunomodulatory protein (Protein TIP) (Integrin-alpha FG-GAP repeat-containing protein 1)
Q9W2N0	9e-141	148.399	CAPZA_DROME	F-actin-capping protein subunit alpha
O35643	0	148.184	AP1B1_MOUSE	AP-1 complex subunit beta-1 (Adaptor protein complex AP-1 subunit beta-1) (Adaptor-related protein complex 1 subunit beta-1) (Beta-1-adaptin) (Beta-adaptin 1) (Clathrin assembly protein complex 1 beta large chain) (Golgi adaptor HA1/AP1 adaptin beta subunit)
O35547	0	147.861	ACSL4_RAT	Long-chain-fatty-acid--CoA ligase 4 (EC 6.2.1.3) (Long-chain acyl-CoA synthetase 4) (LACS 4)
Q9N2M8	3e-55	147.511	HDC_DROME	Headcase protein [Cleaved into: Headcase short protein]
O01159	2e-51	147.425	RSP7_CAEEL	Probable splicing factor, arginine/serine-rich 7 (p54)
Q05976	3e-109	146.934	RB18A_LYMST	Ras-related protein Rab-18A
Q6ZWX0	3e-17	146.877	ASTER_MOUSE	Protein Asterix (Protein WDR83OS homolog)
P10760	7e-64	146.547	SAHH_RAT	Adenosylhomocysteinase (AdoHcyase) (EC 3.3.1.1) (S-adenosyl-L-homocysteine hydrolase)
Q5R4W9	2e-40	146.325	RAB9B_PONAB	Ras-related protein Rab-9B
Q3T0F5	4e-130	146.062	RAB7A_BOVIN	Ras-related protein Rab-7a
A7RQM5	4e-164	145.831	ASNA_NEMVE	ATPase ASNA1 homolog (EC 3.6.-.-) (Arsenical pump-driving ATPase homolog) (Arsenite-stimulated ATPase)
Q6S9V6	0	145.453	CISY_XIPGL	Citrate synthase, mitochondrial (EC 2.3.3.1) (Citrate (Si)-synthase)
Q12983	5e-16	145.444	BNIP3_HUMAN	BCL2/adenovirus E1B 19 kDa protein-interacting protein 3
Q04205	1e-32	144.836	TENS_CHICK	Tensin
Q5R7L8	1e-44	144.75	BL1S1_PONAB	Biogenesis of lysosome-related organelles complex 1 subunit 1 (BLOC-1 subunit 1)
P98160	0	144.015	PGBM_HUMAN	Basement membrane-specific heparan sulfate proteoglycan core protein (HSPG) (Perlecan) (PLC) [Cleaved into: Endorepellin; LG3 peptide]
Q9D0I8	1e-95	143.667	MRT4_MOUSE	mRNA turnover protein 4 homolog (Ribosome assembly factor Mrto4)
O35141	6e-40	143.523	RASF5_RAT	Ras association domain-containing protein 5 (Maxp1) (New ras effector 1)
Q90YY5	6e-26	143.096	MED26_XENLA	Mediator of RNA polymerase II transcription subunit 26 (Cofactor required for Sp1 transcriptional activation subunit 7) (CRSP complex subunit 7) (Mediator complex subunit 26)
Q13615	0	143.069	MTMR3_HUMAN	Myotubularin-related protein 3 (EC 3.1.3.48) (FYVE domain-containing dual specificity protein phosphatase 1) (FYVE-DSP1) (Phosphatidylinositol-3,5-bisphosphate 3-phosphatase) (EC 3.1.3.95) (Phosphatidylinositol-3-phosphate phosphatase) (EC 3.1.3.64) (Zinc finger FYVE domain-containing protein 10)
Q0P5A1	5e-11	142.786	DCTN3_BOVIN	Dynactin subunit 3
Q07598	0	142.755	NLTP_CHICK	Non-specific lipid-transfer protein (NSL-TP) (EC 2.3.1.176) (Propanoyl-CoA C-acyltransferase) (SCP-chi) (SCPX) (Sterol carrier protein 2) (SCP-2) (Sterol carrier protein X) (SCP-X) (Fragment)
Q8BYK4	2e-38	142.69	RDH12_MOUSE	Retinol dehydrogenase 12 (EC 1.1.1.-)
Q6NRK1	2e-40	142.657	ADIPA_XENLA	Afadin- and alpha-actinin-binding protein A (ADIP-A) (Afadin DIL domain-interacting protein A) (SSX2-interacting protein A) (XSSX2IP)
P25007	5e-58	141.808	PPIA_DROME	Peptidyl-prolyl cis-trans isomerase (PPIase) (EC 5.2.1.8) (Cyclophilin) (Cyclosporin A-binding protein) (Rotamase)
P28666	6e-18	141.692	MUG2_MOUSE	Murinoglobulin-2 (MuG2)
P35604	7e-79	141.563	COPZ1_BOVIN	Coatomer subunit zeta-1 (Zeta-1-coat protein) (Zeta-1 COP)
Q29DG0	5e-21	140.974	U389_DROPS	UPF0389 protein GA21628
Q5ZIR1	3e-81	140.73	SHLB1_CHICK	Endophilin-B1 (SH3 domain-containing GRB2-like protein B1)
Q94535	4e-109	140.708	U2AF1_DROME	Splicing factor U2af 38 kDa subunit (U2 auxiliary factor 38 kDa subunit) (U2 snRNP auxiliary factor small subunit)
Q9W596	3e-96	140.305	FUTSC_DROME	Microtubule-associated protein futsch (MAP1B homolog) [Cleaved into: Futsch heavy chain; Futsch light chain LC(f)]
Q2KHZ9	0	139.824	GCDH_BOVIN	Glutaryl-CoA dehydrogenase, mitochondrial (GCD) (EC 1.3.8.6)
Q4R3J0	5e-146	138.949	RTCA_MACFA	RNA 3'-terminal phosphate cyclase (RNA cyclase) (RNA-3'-phosphate cyclase) (EC 6.5.1.4) (RNA terminal phosphate cyclase domain-containing protein 1)
P46507	2e-152	138.841	PRS6B_MANSE	26S protease regulatory subunit 6B (ATPase MS73)
Q5RCG9	6e-76	137.067	PFD3_PONAB	Prefoldin subunit 3 (Von Hippel-Lindau-binding protein 1) (VBP-1) (VHL-binding protein 1)
Q3U0M1	0	136.995	TPPC9_MOUSE	Trafficking protein particle complex subunit 9 (NIK- and IKBKB-binding protein)
Q5FWN8	4e-12	136.857	DNJ6A_XENLA	DnaJ homolog subfamily B member 6-A
Q6UVK1	0	136.343	CSPG4_HUMAN	Chondroitin sulfate proteoglycan 4 (Chondroitin sulfate proteoglycan NG2) (Melanoma chondroitin sulfate proteoglycan) (Melanoma-associated chondroitin sulfate proteoglycan)
Q9Y6Y8	1e-147	136.319	S23IP_HUMAN	SEC23-interacting protein (p125)
Q4R5P6	5e-142	136.258	DC1L2_MACFA	Cytoplasmic dynein 1 light intermediate chain 2 (Dynein light intermediate chain 2, cytosolic)
P49869	1e-141	136.121	HR38_DROME	Probable nuclear hormone receptor HR38 (dHR38) (Nuclear receptor subfamily 4 group A member 4)
Q91VU1	7e-74	135.542	YIPF1_MOUSE	Protein YIPF1 (YIP1 family member 1)
Q90593	0	135.339	GRP78_CHICK	78 kDa glucose-regulated protein (GRP-78) (Heat shock 70 kDa protein 5) (Immunoglobulin heavy chain-binding protein) (BiP)
P30683	2e-62	135.285	GNAO_LYMST	Guanine nucleotide-binding protein G(o) subunit alpha
P31319	0	135.085	KAPR_APLCA	cAMP-dependent protein kinase regulatory subunit (N4 subunit of protein kinase A)
Q28DR4	5e-39	134.81	H4_XENTR	Histone H4
Q5EB73	5e-57	134.661	TM246_RAT	Transmembrane protein 246
Q28141	0	134.581	DHX9_BOVIN	ATP-dependent RNA helicase A (RHA) (EC 3.6.4.13) (DEAH box protein 9) (Nuclear DNA helicase II) (NDH II)
Q5R8Z8	4e-145	133.863	RAB14_PONAB	Ras-related protein Rab-14
Q8BGE6	2e-96	133.453	ATG4B_MOUSE	Cysteine protease ATG4B (EC 3.4.22.-) (AUT-like 1 cysteine endopeptidase) (Autophagin-1) (Autophagy-related cysteine endopeptidase 1) (Autophagy-related protein 4 homolog B)
Q9CQW0	5e-32	132.595	EMC6_MOUSE	ER membrane protein complex subunit 6 (Transmembrane protein 93)
Q6P502	0	132.567	TCPG_RAT	T-complex protein 1 subunit gamma (TCP-1-gamma) (CCT-gamma)
Q8UWA5	9e-77	132.47	CAH2_TRIHK	Carbonic anhydrase 2 (EC 4.2.1.1) (Carbonate dehydratase II) (Carbonic anhydrase II) (CA-II)
Q8CGF6	0	132.274	WDR47_MOUSE	WD repeat-containing protein 47 (Neuronal enriched MAP interacting protein) (Nemitin)
Q66GV0	9e-08	131.825	MPV17_XENLA	Protein Mpv17
O15162	1e-63	131.771	PLS1_HUMAN	Phospholipid scramblase 1 (PL scramblase 1) (Ca(2+)-dependent phospholipid scramblase 1) (Erythrocyte phospholipid scramblase) (MmTRA1b)
O18404	7e-131	131.026	HCD2_DROME	3-hydroxyacyl-CoA dehydrogenase type-2 (EC 1.1.1.35) (17-beta-hydroxysteroid dehydrogenase 10) (17-beta-HSD 10) (EC 1.1.1.51) (3-hydroxy-2-methylbutyryl-CoA dehydrogenase) (EC 1.1.1.178) (3-hydroxyacyl-CoA dehydrogenase type II) (Mitochondrial ribonuclease P protein 2) (Mitochondrial RNase P protein 2) (Scully protein) (Type II HADH)
P97879	0	130.99	GRIP1_RAT	Glutamate receptor-interacting protein 1 (GRIP-1) (AMPA receptor-interacting protein GRIP1)
Q2KJ46	0	130.884	PSMD3_BOVIN	26S proteasome non-ATPase regulatory subunit 3 (26S proteasome regulatory subunit RPN3)
P21613	5e-82	130.418	KINH_DORPE	Kinesin heavy chain
Q6EV69	3e-87	130.236	OFUT1_PANTR	GDP-fucose protein O-fucosyltransferase 1 (EC 2.4.1.221) (Peptide-O-fucosyltransferase 1) (O-FucT-1)
Q4R4U1	0	129.051	PANK4_MACFA	Pantothenate kinase 4 (EC 2.7.1.33) (Pantothenic acid kinase 4)
Q7ZVF3	0	129.043	SDHA_DANRE	Succinate dehydrogenase [ubiquinone] flavoprotein subunit, mitochondrial (EC 1.3.5.1) (Flavoprotein subunit of complex II) (Fp)
Q3ZCD0	6e-32	128.76	CD81_BOVIN	CD81 antigen (CD antigen CD81)
B4F6Q9	3e-116	128.39	OXR1_XENLA	Oxidation resistance protein 1
Q5RA77	0	128.286	COPD_PONAB	Coatomer subunit delta (Archain) (Delta-coat protein) (Delta-COP)
Q6PHG8	4e-21	127.39	RPA43_DANRE	DNA-directed RNA polymerase I subunit RPA43 (Twist neighbor protein)
P31689	2e-161	127.309	DNJA1_HUMAN	DnaJ homolog subfamily A member 1 (DnaJ protein homolog 2) (HSDJ) (Heat shock 40 kDa protein 4) (Heat shock protein J2) (HSJ-2) (Human DnaJ protein 2) (hDj-2)
Q5XNR9	2e-10	127.205	LIFR_CANFA	Leukemia inhibitory factor receptor (LIF receptor) (LIF-R) (CD antigen CD118)
O00339	2e-08	126.72	MATN2_HUMAN	Matrilin-2
Q60445	1e-149	125.791	COPE_CRIGR	Coatomer subunit epsilon (Epsilon-coat protein) (Epsilon-COP) (LDLF)
Q02366	2e-46	125.79	NDUA6_BOVIN	NADH dehydrogenase [ubiquinone] 1 alpha subcomplex subunit 6 (Complex I-B14) (CI-B14) (NADH-ubiquinone oxidoreductase B14 subunit)
Q6GLM9	0	125.626	CSN5_XENLA	COP9 signalosome complex subunit 5 (Signalosome subunit 5) (EC 3.4.-.-)
Q9CZG3	1e-25	125.545	COMD8_MOUSE	COMM domain-containing protein 8
Q8WV41	3e-115	125.526	SNX33_HUMAN	Sorting nexin-33 (SH3 and PX domain-containing protein 3)
Q3SYZ8	1e-40	125.274	PDLI3_BOVIN	PDZ and LIM domain protein 3
Q9V3P0	5e-21	125.217	PRDX1_DROME	Peroxiredoxin 1 (EC 1.11.1.15) (Cytosolic thioredoxin peroxidase) (DPx-4783) (DmTPx-1) (Thioredoxin peroxidase)
O57314	1e-89	124.87	DHB12_ANAPL	Very-long-chain 3-oxoacyl-CoA reductase (EC 1.1.1.330) (17-beta-hydroxysteroid dehydrogenase 12) (17-beta-HSD 12) (3-ketoacyl-CoA reductase) (KAR) (Estradiol 17-beta-dehydrogenase 12) (EC 1.1.1.62)
P32006	2e-35	124.607	PROF1_STRPU	Profilin (SpCoel1)
P26584	1e-19	124.407	HMGB2_CHICK	High mobility group protein B2 (High mobility group protein 2) (HMG-2)
Q62217	4e-152	124.268	SEM5A_MOUSE	Semaphorin-5A (Semaphorin-F) (Sema F)
Q0VD48	0	124.22	VPS4B_BOVIN	Vacuolar protein sorting-associated protein 4B (EC 3.6.4.6)
P97526	0	124.182	NF1_RAT	Neurofibromin (Neurofibromatosis-related protein NF-1)
P10619	6e-154	123.765	PPGB_HUMAN	Lysosomal protective protein (EC 3.4.16.5) (Carboxypeptidase C) (Carboxypeptidase L) (Cathepsin A) (Protective protein cathepsin A) (PPCA) (Protective protein for beta-galactosidase) [Cleaved into: Lysosomal protective protein 32 kDa chain; Lysosomal protective protein 20 kDa chain]
Q5R4L1	1e-175	123.406	PLK2_PONAB	Serine/threonine-protein kinase PLK2 (EC 2.7.11.21) (Polo-like kinase 2) (PLK-2)
P36871	0	123.323	PGM1_HUMAN	Phosphoglucomutase-1 (PGM 1) (EC 5.4.2.2) (Glucose phosphomutase 1)
Q5RBD3	3e-77	123.197	RBMS3_PONAB	RNA-binding motif, single-stranded-interacting protein 3
Q9D8W5	0	122.936	PSD12_MOUSE	26S proteasome non-ATPase regulatory subunit 12 (26S proteasome regulatory subunit RPN5) (26S proteasome regulatory subunit p55)
Q9GKT2	4e-116	122.86	FXDC2_MACFA	Fatty acid hydroxylase domain-containing protein 2
Q17RW2	5e-09	122.693	COOA1_HUMAN	Collagen alpha-1(XXIV) chain
Q9UI14	6e-56	122.487	PRAF1_HUMAN	Prenylated Rab acceptor protein 1 (PRA1 family protein 1)
Q920L7	2e-70	121.379	ELOV5_RAT	Elongation of very long chain fatty acids protein 5 (EC 2.3.1.199) (3-keto acyl-CoA synthase Elovl5) (ELOVL fatty acid elongase 5) (ELOVL FA elongase 5) (Fatty acid elongase 1) (rELO1) (Very-long-chain 3-oxoacyl-CoA synthase 5)
Q561X0	1e-59	121.294	NEPR1_DANRE	Nuclear envelope phosphatase-regulatory subunit 1 (Transmembrane protein 188)
Q6P7K5	2e-41	121.253	EMC10_XENTR	ER membrane protein complex subunit 10
Q8BR07	2e-148	121.2	BICD1_MOUSE	Protein bicaudal D homolog 1 (Bic-D 1)
P82929	1e-16	121.187	RT34_BOVIN	28S ribosomal protein S34, mitochondrial (MRP-S34) (S34mt)
Q28709	9e-13	120.903	CD63_RABIT	CD63 antigen (CD antigen CD63)
P55088	6e-61	120.772	AQP4_MOUSE	Aquaporin-4 (AQP-4) (Mercurial-insensitive water channel) (MIWC) (WCH4)
P82921	2e-24	120.726	RT21_HUMAN	28S ribosomal protein S21, mitochondrial (MRP-S21) (S21mt)
P48601	0	120.703	PRS4_DROME	26S protease regulatory subunit 4 (P26s4)
Q0P436	7e-23	120.517	TM14C_DANRE	Transmembrane protein 14C
F7J220	2e-70	120.163	SRCR1_PATPE	Scavenger receptor cysteine-rich domain superfamily protein (ApSRCR1)
Q08353	2e-36	120.04	IKBA_PIG	NF-kappa-B inhibitor alpha (ECI-6) (I-kappa-B-alpha) (IkB-alpha) (IkappaBalpha)
Q6GMG8	6e-20	119.919	LITAF_DANRE	Lipopolysaccharide-induced tumor necrosis factor-alpha factor homolog (LPS-induced TNF-alpha factor homolog)
Q3V188	3e-63	119.478	ENDOU_MOUSE	Poly(U)-specific endoribonuclease (EC 3.1.-.-) (Placental protein 11-related protein) (PP11-related protein) (Protein endoU) (T-cell-specific protein 30) (Tcl-30) (Uridylate-specific endoribonuclease)
Q9HD45	0	119.274	TM9S3_HUMAN	Transmembrane 9 superfamily member 3 (EP70-P-iso) (SM-11044-binding protein)
Q00341	0	119.041	VIGLN_HUMAN	Vigilin (High density lipoprotein-binding protein) (HDL-binding protein)
P0C2W8	3e-10	118.856	CO1A1_MAMAE	Collagen alpha-1(I) chain (Alpha-1 type I collagen)
Q14315	2e-151	118.81	FLNC_HUMAN	Filamin-C (FLN-C) (FLNc) (ABP-280-like protein) (ABP-L) (Actin-binding-like protein) (Filamin-2) (Gamma-filamin)
O54781	4e-59	118.438	SRPK2_MOUSE	SRSF protein kinase 2 (EC 2.7.11.1) (SFRS protein kinase 2) (Serine/arginine-rich protein-specific kinase 2) (SR-protein-specific kinase 2) [Cleaved into: SRSF protein kinase 2 N-terminal; SRSF protein kinase 2 C-terminal]
Q8WVX9	0	118.025	FACR1_HUMAN	Fatty acyl-CoA reductase 1 (EC 1.2.1.n2) (Male sterility domain-containing protein 2)
Q9P2G9	0	118.008	KLHL8_HUMAN	Kelch-like protein 8
Q29504	0	117.999	UBA1_RABIT	Ubiquitin-like modifier-activating enzyme 1 (Ubiquitin-activating enzyme E1)
Q8BH95	5e-129	117.979	ECHM_MOUSE	Enoyl-CoA hydratase, mitochondrial (EC 4.2.1.17) (Enoyl-CoA hydratase 1) (Short-chain enoyl-CoA hydratase) (SCEH)
Q90964	3e-61	117.96	FOXG1_CHICK	Forkhead box protein G1 (FoxG1) (Brain factor 1) (BF-1) (BF1) (cBF-1) (CEQ 3-1) (Forkhead-related protein FKHL1) (N-62-5) (Proto-oncogene C-QIN)
Q9NX57	4e-38	117.927	RAB20_HUMAN	Ras-related protein Rab-20
P85515	0	117.185	ACTZ_RAT	Alpha-centractin (Centractin)
F7H9X2	4e-30	116.741	TRIM2_CALJA	Tripartite motif-containing protein 2 (EC 6.3.2.-) (E3 ubiquitin-protein ligase TRIM2)
P37141	3e-41	116.284	GPX3_BOVIN	Glutathione peroxidase 3 (GPx-3) (GSHPx-3) (EC 1.11.1.9) (Plasma glutathione peroxidase) (GPx-P) (GSHPx-P)
Q9GMB0	0	116.207	RPN1_PIG	Dolichyl-diphosphooligosaccharide--protein glycosyltransferase subunit 1 (EC 2.4.99.18) (Dolichyl-diphosphooligosaccharide--protein glycosyltransferase 67 kDa subunit) (Ribophorin I) (RPN-I) (Ribophorin-1)
A5PLH4	2e-50	116.036	TM2D1_DANRE	TM2 domain-containing protein 1
Q99LE6	0	115.747	ABCF2_MOUSE	ATP-binding cassette sub-family F member 2
Q99K28	2e-106	115.725	ARFG2_MOUSE	ADP-ribosylation factor GTPase-activating protein 2 (ARF GAP 2) (GTPase-activating protein ZNF289) (Zinc finger protein 289)
Q803I8	0	115.387	SYVN1_DANRE	E3 ubiquitin-protein ligase synoviolin (EC 6.3.2.-) (Synovial apoptosis inhibitor 1)
P58058	5e-123	115.108	NADK_MOUSE	NAD kinase (EC 2.7.1.23) (Poly(P)/ATP NAD kinase)
Q8GX78	7e-57	114.071	ANTR2_ARATH	Ascorbate transporter, chloroplastic (Phosphate transporter PHT4;4) (AtPHT4;4) (Probable anion transporter 2)
Q5PPN5	1e-21	113.755	TPPP3_RAT	Tubulin polymerization-promoting protein family member 3
Q8T5C6	0	113.623	RXR_BIOGL	Retinoic acid receptor RXR (RXR-like protein) (Retinoid X receptor) (BgRXR)
Q8CHY3	0	113.621	DYM_MOUSE	Dymeclin
P51122	1e-52	113.086	AN32A_BOVIN	Acidic leucine-rich nuclear phosphoprotein 32 family member A (Leucine-rich acidic nuclear protein) (LANP) (Potent heat-stable protein phosphatase 2A inhibitor I1PP2A)
P55162	0	113.062	HEM_DROME	Membrane-associated protein Hem (dHem-2)
O02772	3e-34	113.059	FABPH_PIG	Fatty acid-binding protein, heart (Fatty acid-binding protein 3) (Heart-type fatty acid-binding protein) (H-FABP)
P43689	7e-33	112.468	TPM2_BIOGL	Tropomyosin-2 (Tropomyosin II) (BgTMII) (TMII)
Q9Z0N2	8e-59	111.732	IF2H_MOUSE	Eukaryotic translation initiation factor 2 subunit 3, Y-linked (Eukaryotic translation initiation factor 2 subunit gamma, Y-linked) (eIF-2-gamma Y)
Q9BQ70	7e-158	111.533	TCF25_HUMAN	Transcription factor 25 (TCF-25) (Nuclear localized protein 1)
Q9Y5K3	6e-106	111.511	PCY1B_HUMAN	Choline-phosphate cytidylyltransferase B (EC 2.7.7.15) (CCT-beta) (CTP:phosphocholine cytidylyltransferase B) (CCT B) (CT B) (Phosphorylcholine transferase B)
Q62448	1e-122	111.308	IF4G2_MOUSE	Eukaryotic translation initiation factor 4 gamma 2 (eIF-4-gamma 2) (eIF-4G 2) (eIF4G 2) (Novel APOBEC-1 target 1) (Translation repressor NAT1) (p97)
Q6NXT6	3e-156	110.619	TAPT1_HUMAN	Transmembrane anterior posterior transformation protein 1 homolog (Cytomegalovirus partial fusion receptor)
Q5EA86	8e-47	110.484	TM183_BOVIN	Transmembrane protein 183
A5PJ65	2e-93	110.438	RER1_BOVIN	Protein RER1
Q0WYX8	6e-30	109.872	MDGA1_CHICK	MAM domain-containing glycosylphosphatidylinositol anchor protein 1
F7BWT7	1e-33	109.835	TSN15_MOUSE	Tetraspanin-15 (Tspan-15) (Transmembrane 4 superfamily member 15)
Q5ZK88	2e-90	109.665	PSPC1_CHICK	Paraspeckle component 1
Q3ULD5	0	109.448	MCCB_MOUSE	Methylcrotonoyl-CoA carboxylase beta chain, mitochondrial (MCCase subunit beta) (EC 6.4.1.4) (3-methylcrotonyl-CoA carboxylase 2) (3-methylcrotonyl-CoA carboxylase non-biotin-containing subunit) (3-methylcrotonyl-CoA:carbon dioxide ligase subunit beta)
Q924S7	9e-37	109.101	SPRE2_MOUSE	Sprouty-related, EVH1 domain-containing protein 2 (Spred-2)
Q99700	8e-42	109.008	ATX2_HUMAN	Ataxin-2 (Spinocerebellar ataxia type 2 protein) (Trinucleotide repeat-containing gene 13 protein)
Q8N6T3	8e-75	108.695	ARFG1_HUMAN	ADP-ribosylation factor GTPase-activating protein 1 (ARF GAP 1) (ADP-ribosylation factor 1 GTPase-activating protein) (ARF1 GAP) (ARF1-directed GTPase-activating protein)
Q6P1S4	0	108.448	SYRC_XENTR	Arginine--tRNA ligase, cytoplasmic (EC 6.1.1.19) (Arginyl-tRNA synthetase) (ArgRS)
Q5D016	6e-36	108.255	PFD1_DANRE	Prefoldin subunit 1
Q05974	6e-142	108.058	RAB1A_LYMST	Ras-related protein Rab-1A
Q4R6M5	4e-30	106.516	DDX5_MACFA	Probable ATP-dependent RNA helicase DDX5 (EC 3.6.4.13) (DEAD box protein 5)
Q0MQB1	6e-43	106.439	NDUA8_PANTR	NADH dehydrogenase [ubiquinone] 1 alpha subcomplex subunit 8 (Complex I-19kD) (CI-19kD) (NADH-ubiquinone oxidoreductase 19 kDa subunit)
Q96QK1	0	106.214	VPS35_HUMAN	Vacuolar protein sorting-associated protein 35 (hVPS35) (Maternal-embryonic 3) (Vesicle protein sorting 35)
O97192	2e-33	105.76	TPM_HELAS	Tropomyosin (allergen Hel as 1)
P14912	7e-113	105.585	4CL1_PETCR	4-coumarate--CoA ligase 1 (4CL 1) (EC 6.2.1.12) (4-coumaroyl-CoA synthase 1)
Q6PCW6	5e-09	105.582	CNFN_MOUSE	Cornifelin
Q09024	2e-07	105.293	IMPL2_DROME	Neural/ectodermal development factor IMP-L2
P50516	0	105.161	VATA_MOUSE	V-type proton ATPase catalytic subunit A (V-ATPase subunit A) (EC 3.6.3.14) (V-ATPase 69 kDa subunit) (Vacuolar proton pump subunit alpha)
Q08E13	6e-115	105.134	RNF10_BOVIN	RING finger protein 10
Q96CF2	2e-08	104.949	CHM4C_HUMAN	Charged multivesicular body protein 4c (Chromatin-modifying protein 4c) (CHMP4c) (SNF7 homolog associated with Alix 3) (SNF7-3) (hSnf7-3) (Vacuolar protein sorting-associated protein 32-3) (Vps32-3) (hVps32-3)
Q90744	2e-49	104.948	NAGAB_CHICK	Alpha-N-acetylgalactosaminidase (EC 3.2.1.49) (Alpha-galactosidase B)
Q16739	5e-133	104.911	CEGT_HUMAN	Ceramide glucosyltransferase (EC 2.4.1.80) (GLCT-1) (Glucosylceramide synthase) (GCS) (UDP-glucose ceramide glucosyltransferase) (UDP-glucose:N-acylsphingosine D-glucosyltransferase)
Q0III3	0	104.497	DC1I2_BOVIN	Cytoplasmic dynein 1 intermediate chain 2 (Cytoplasmic dynein intermediate chain 2) (Dynein intermediate chain 2, cytosolic) (DH IC-2)
P05132	0	104.479	KAPCA_MOUSE	cAMP-dependent protein kinase catalytic subunit alpha (PKA C-alpha) (EC 2.7.11.11)
Q92870	7e-91	103.87	APBB2_HUMAN	Amyloid beta A4 precursor protein-binding family B member 2 (Protein Fe65-like 1)
Q01405	0	103.271	SC23A_MOUSE	Protein transport protein Sec23A (SEC23-related protein A)
Q9NUS5	2e-14	103.101	AP5S1_HUMAN	AP-5 complex subunit sigma-1 (Adaptor-related protein complex 5 sigma subunit) (Sigma5)
P07201	1e-101	102.993	RIR2_SPISO	Ribonucleoside-diphosphate reductase small chain (EC 1.17.4.1) (Ribonucleotide reductase small subunit) (p41)
Q8R143	3e-22	102.991	PTTG_MOUSE	Pituitary tumor-transforming gene 1 protein-interacting protein (Pituitary tumor-transforming gene protein-binding factor) (PBF) (PTTG-binding factor)
P07751	5e-127	102.76	SPTN1_CHICK	Spectrin alpha chain, non-erythrocytic 1 (Alpha-II spectrin) (Fodrin alpha chain)
Q8C1A5	0	102.474	THOP1_MOUSE	Thimet oligopeptidase (EC 3.4.24.15)
Q9Z2U1	4e-141	102.315	PSA5_MOUSE	Proteasome subunit alpha type-5 (EC 3.4.25.1) (Macropain zeta chain) (Multicatalytic endopeptidase complex zeta chain) (Proteasome zeta chain)
O02485	1e-62	102.113	YDJ1_CAEEL	Uncharacterized protein ZK1073.1
Q99ME9	4e-20	101.945	NOG1_MOUSE	Nucleolar GTP-binding protein 1 (Chronic renal failure gene protein) (GTP-binding protein NGB)
P23258	0	101.716	TBG1_HUMAN	Tubulin gamma-1 chain (Gamma-1-tubulin) (Gamma-tubulin complex component 1) (GCP-1)
Q14678	6e-78	101.644	KANK1_HUMAN	KN motif and ankyrin repeat domain-containing protein 1 (Ankyrin repeat domain-containing protein 15) (Kidney ankyrin repeat-containing protein)
Q14703	0	101.291	MBTP1_HUMAN	Membrane-bound transcription factor site-1 protease (EC 3.4.21.112) (Endopeptidase S1P) (Subtilisin/kexin-isozyme 1) (SKI-1)
P58340	6e-38	100.533	MLF1_HUMAN	Myeloid leukemia factor 1 (Myelodysplasia-myeloid leukemia factor 1)
F1Q4S1	6e-55	100.395	ATP9B_DANRE	Probable phospholipid-transporting ATPase IIB (EC 3.6.3.1) (ATPase class II type 9B)
Q99N93	1e-50	100.261	RM16_MOUSE	39S ribosomal protein L16, mitochondrial (L16mt) (MRP-L16)
Q9DA39	9e-80	99.8262	LFG4_MOUSE	Protein lifeguard 4 (Transmembrane BAX inhibitor motif-containing protein 4) (Z-protein)
Q6P799	0	99.8213	SYSC_RAT	Serine--tRNA ligase, cytoplasmic (EC 6.1.1.11) (Seryl-tRNA synthetase) (SerRS) (Seryl-tRNA(Ser/Sec) synthetase)
Q8MSU3	8e-32	99.5111	FRRS1_DROME	Putative ferric-chelate reductase 1 homolog (DmSDR2) (EC 1.-.-.-)
Q5E951	3e-62	99.4242	TBCB_BOVIN	Tubulin-folding cofactor B (Cytoskeleton-associated protein 1) (Cytoskeleton-associated protein CKAPI) (Tubulin-specific chaperone B)
Q28BL6	0	99.2785	AACS_XENTR	Acetoacetyl-CoA synthetase (EC 6.2.1.16)
Q5RF99	0	98.9274	RAEL1_PONAB	mRNA export factor (Rae1 protein homolog) (mRNA-associated protein mrnp 41)
Q9WV76	4e-79	98.6399	AP4B1_MOUSE	AP-4 complex subunit beta-1 (AP-4 adaptor complex subunit beta) (Adaptor-related protein complex 4 subunit beta-1) (Beta subunit of AP-4) (Beta4-adaptin)
Q20065	4e-109	98.5151	P4HA2_CAEEL	Prolyl 4-hydroxylase subunit alpha-2 (4-PH alpha-2) (EC 1.14.11.2) (Procollagen-proline,2-oxoglutarate-4-dioxygenase subunit alpha-2)
Q9N181	0	98.4655	NMT2_BOVIN	Glycylpeptide N-tetradecanoyltransferase 2 (EC 2.3.1.97) (Myristoyl-CoA:protein N-myristoyltransferase 2) (NMT 2) (Peptide N-myristoyltransferase 2) (Type II N-myristoyltransferase)
Q6ZQ08	0	98.4645	CNOT1_MOUSE	CCR4-NOT transcription complex subunit 1 (CCR4-associated factor 1)
Q2HJH1	0	98.4335	DNPEP_BOVIN	Aspartyl aminopeptidase (EC 3.4.11.21)
Q17QL1	5e-162	98.0436	GNPI2_BOVIN	Glucosamine-6-phosphate isomerase 2 (EC 3.5.99.6) (Glucosamine-6-phosphate deaminase 2) (GNPDA 2) (GlcN6P deaminase 2)
Q2TA12	9e-86	97.8402	RM02_BOVIN	39S ribosomal protein L2, mitochondrial (L2mt) (MRP-L2)
O02858	2e-44	97.5176	ACOD_PIG	Acyl-CoA desaturase (EC 1.14.19.1) (Delta(9)-desaturase) (Delta-9 desaturase) (Fatty acid desaturase) (Stearoyl-CoA desaturase) (Fragment)
Q5RD26	4e-77	97.2969	HNRH2_PONAB	Heterogeneous nuclear ribonucleoprotein H2 (hnRNP H2) (Heterogeneous nuclear ribonucleoprotein H') (hnRNP H')
Q00963	2e-34	96.9777	SPTCB_DROME	Spectrin beta chain
O60941	2e-81	96.6891	DTNB_HUMAN	Dystrobrevin beta (DTN-B) (Beta-dystrobrevin)
Q9Y3A0	5e-85	96.466	COQ4_HUMAN	Ubiquinone biosynthesis protein COQ4 homolog, mitochondrial (Coenzyme Q biosynthesis protein 4 homolog)
Q5R5D5	3e-52	96.4052	AK1A1_PONAB	Alcohol dehydrogenase [NADP(+)] (EC 1.1.1.2) (Aldehyde reductase) (Aldo-keto reductase family 1 member A1)
P33121	1e-128	96.3034	ACSL1_HUMAN	Long-chain-fatty-acid--CoA ligase 1 (EC 6.2.1.3) (Acyl-CoA synthetase 1) (ACS1) (Long-chain acyl-CoA synthetase 1) (LACS 1) (Long-chain acyl-CoA synthetase 2) (LACS 2) (Long-chain fatty acid-CoA ligase 2) (Palmitoyl-CoA ligase 1) (Palmitoyl-CoA ligase 2)
F1LQX4	3e-133	96.2413	RHG44_RAT	Rho GTPase-activating protein 44 (Rho-type GTPase-activating protein RICH2) (RhoGAP interacting with CIP4 homologs protein 2) (RICH-2)
P50432	0	96.037	GLYC_CAEEL	Serine hydroxymethyltransferase (SHMT) (EC 2.1.2.1) (Glycine hydroxymethyltransferase) (Glycosylation-related protein 1) (Maternal effect lethal protein 32) (Serine methylase)
Q9P2Y5	2e-27	95.972	UVRAG_HUMAN	UV radiation resistance-associated gene protein (p63)
P12694	9e-168	95.8608	ODBA_HUMAN	2-oxoisovalerate dehydrogenase subunit alpha, mitochondrial (EC 1.2.4.4) (Branched-chain alpha-keto acid dehydrogenase E1 component alpha chain) (BCKDE1A) (BCKDH E1-alpha)
Q5R9I6	0	95.7675	PSMD2_PONAB	26S proteasome non-ATPase regulatory subunit 2
P20397	3e-12	95.4313	NUCL_XENLA	Nucleolin (Protein C23)
Q66KA5	2e-33	95.2413	YIPF5_XENTR	Protein YIPF5 (YIP1 family member 5)
Q9DCW4	2e-111	95.1713	ETFB_MOUSE	Electron transfer flavoprotein subunit beta (Beta-ETF)
P48059	2e-152	94.9655	LIMS1_HUMAN	LIM and senescent cell antigen-like-containing domain protein 1 (Particularly interesting new Cys-His protein 1) (PINCH-1) (Renal carcinoma antigen NY-REN-48)
O42479	3e-82	94.3003	HEMH_CHICK	Ferrochelatase, mitochondrial (EC 4.99.1.1) (Heme synthase) (Protoheme ferro-lyase)
Q96EX3	2e-96	94.2733	WDR34_HUMAN	WD repeat-containing protein 34
Q8CAQ8	3e-64	93.8222	MIC60_MOUSE	MICOS complex subunit Mic60 (Mitochondrial inner membrane protein) (Mitofilin)
Q9P289	2e-145	93.7462	STK26_HUMAN	Serine/threonine-protein kinase 26 (EC 2.7.11.1) (MST3 and SOK1-related kinase) (Mammalian STE20-like protein kinase 4) (MST-4) (STE20-like kinase MST4) (Serine/threonine-protein kinase MASK)
P23403	5e-47	93.6813	RS20_XENLA	40S ribosomal protein S20 (S22)
Q8WU20	2e-27	93.5153	FRS2_HUMAN	Fibroblast growth factor receptor substrate 2 (FGFR substrate 2) (FGFR-signaling adaptor SNT) (Suc1-associated neurotrophic factor target 1) (SNT-1)
Q5R833	9e-39	93.353	ACO13_PONAB	Acyl-coenzyme A thioesterase 13 (Acyl-CoA thioesterase 13) (EC 3.1.2.-) (Thioesterase superfamily member 2) [Cleaved into: Acyl-coenzyme A thioesterase 13, N-terminally processed]
Q14C86	4e-135	93.2602	GAPD1_HUMAN	GTPase-activating protein and VPS9 domain-containing protein 1 (GAPex-5) (Rab5-activating protein 6)
P18106	5e-167	92.827	FPS_DROME	Tyrosine-protein kinase Fps85D (EC 2.7.10.2) (dFer)
Q9DBA9	0	92.6627	TF2H1_MOUSE	General transcription factor IIH subunit 1 (Basic transcription factor 2 62 kDa subunit) (BTF2 p62) (General transcription factor IIH polypeptide 1) (TFIIH basal transcription factor complex p62 subunit)
A4K526	1e-19	92.6615	TM256_BUFGR	Transmembrane protein 256 homolog
Q62165	9e-42	92.559	DAG1_MOUSE	Dystroglycan (Dystrophin-associated glycoprotein 1) [Cleaved into: Alpha-dystroglycan (Alpha-DG); Beta-dystroglycan (Beta-DG)]
Q9VCA8	2e-163	92.464	ANKHM_DROME	Ankyrin repeat and KH domain-containing protein mask (Multiple ankyrin repeat single KH domain-containing protein)
P31230	4e-79	92.3851	AIMP1_MOUSE	Aminoacyl tRNA synthase complex-interacting multifunctional protein 1 (Multisynthase complex auxiliary component p43) [Cleaved into: Endothelial monocyte-activating polypeptide 2 (EMAP-2) (Endothelial monocyte-activating polypeptide II) (EMAP-II) (Small inducible cytokine subfamily E member 1)]
Q9WUN2	1e-126	92.2275	TBK1_MOUSE	Serine/threonine-protein kinase TBK1 (EC 2.7.11.1) (T2K) (TANK-binding kinase 1)
P35465	2e-147	91.98	PAK1_RAT	Serine/threonine-protein kinase PAK 1 (EC 2.7.11.1) (Alpha-PAK) (Protein kinase MUK2) (p21-activated kinase 1) (PAK-1) (p68-PAK)
Q08013	2e-71	91.8801	SSRG_RAT	Translocon-associated protein subunit gamma (TRAP-gamma) (Signal sequence receptor subunit gamma) (SSR-gamma)
O15498	3e-82	91.7239	YKT6_HUMAN	Synaptobrevin homolog YKT6 (EC 2.3.1.-)
Q7ZVX6	0	91.6946	UBA3_DANRE	NEDD8-activating enzyme E1 catalytic subunit (EC 6.3.2.-) (NEDD8-activating enzyme E1C) (Ubiquitin-activating enzyme E1C) (Ubiquitin-like modifier-activating enzyme 3) (Ubiquitin-activating enzyme 3)
Q9DBU0	0	91.251	TM9S1_MOUSE	Transmembrane 9 superfamily member 1
P0C2B8	1e-22	91.2409	RM55_BOVIN	39S ribosomal protein L55, mitochondrial (L55mt) (MRP-L55)
Q8BMS2	8e-12	90.9798	SPON2_MOUSE	Spondin-2 (Mindin)
Q9NUQ8	0	90.9177	ABCF3_HUMAN	ATP-binding cassette sub-family F member 3
Q99JI4	0	90.869	PSMD6_MOUSE	26S proteasome non-ATPase regulatory subunit 6 (26S proteasome regulatory subunit RPN7) (26S proteasome regulatory subunit S10) (p42A)
Q3SWY8	6e-59	90.7987	ZUFSP_BOVIN	Zinc finger with UFM1-specific peptidase domain protein
P09960	0	90.7388	LKHA4_HUMAN	Leukotriene A-4 hydrolase (LTA-4 hydrolase) (EC 3.3.2.6) (Leukotriene A(4) hydrolase)
B2RUR8	4e-113	90.626	OTU7B_MOUSE	OTU domain-containing protein 7B (EC 3.4.19.12) (Cellular zinc finger anti-NF-kappa-B protein) (Zinc finger A20 domain-containing protein 1) (Zinc finger protein Cezanne)
Q96FW1	8e-92	90.4314	OTUB1_HUMAN	Ubiquitin thioesterase OTUB1 (EC 3.4.19.12) (Deubiquitinating enzyme OTUB1) (OTU domain-containing ubiquitin aldehyde-binding protein 1) (Otubain-1) (hOTU1) (Ubiquitin-specific-processing protease OTUB1)
Q66H20	3e-85	90.3666	PTBP2_RAT	Polypyrimidine tract-binding protein 2 (Neural polypyrimidine tract-binding protein) (PTB-like protein)
Q6P8E9	9e-57	89.8307	NH2L1_XENTR	NHP2-like protein 1 (High mobility group-like nuclear protein 2 homolog 1) (U4/U6.U5 tri-snRNP 15.5 kDa protein)
Q0IHF9	4e-45	89.7974	SARAF_XENLA	Store-operated calcium entry-associated regulatory factor (SARAF) (SOCE-associated regulatory factor) (Transmembrane protein 66)
Q9UM82	1e-08	89.2954	SPAT2_HUMAN	Spermatogenesis-associated protein 2 (Spermatogenesis-associated protein PD1)
P11506	0	89.2455	AT2B2_RAT	Plasma membrane calcium-transporting ATPase 2 (PMCA2) (EC 3.6.3.8) (Plasma membrane calcium ATPase isoform 2) (Plasma membrane calcium pump isoform 2)
Q54TR1	3e-84	89.1326	CFAD_DICDI	Counting factor associated protein D
P06687	1e-40	89.0656	AT1A3_RAT	Sodium/potassium-transporting ATPase subunit alpha-3 (Na(+)/K(+) ATPase alpha-3 subunit) (EC 3.6.3.9) (Na(+)/K(+) ATPase alpha(III) subunit) (Sodium pump subunit alpha-3)
Q5ZHW4	2e-117	88.8745	RAB5B_CHICK	Ras-related protein Rab-5B
Q02790	7e-145	88.8636	FKBP4_HUMAN	Peptidyl-prolyl cis-trans isomerase FKBP4 (PPIase FKBP4) (EC 5.2.1.8) (51 kDa FK506-binding protein) (FKBP51) (52 kDa FK506-binding protein) (52 kDa FKBP) (FKBP-52) (59 kDa immunophilin) (p59) (FK506-binding protein 4) (FKBP-4) (FKBP59) (HSP-binding immunophilin) (HBI) (Immunophilin FKBP52) (Rotamase) [Cleaved into: Peptidyl-prolyl cis-trans isomerase FKBP4, N-terminally processed]
Q9PU85	3e-119	88.8299	PIM3_COTJA	Serine/threonine-protein kinase pim-3 (EC 2.7.11.1) (qpim)
Q95RN0	1e-65	88.7228	U528_DROME	UPF0528 protein CG10038
Q7T3C6	1e-59	88.6766	CPSF5_DANRE	Cleavage and polyadenylation specificity factor subunit 5
Q9WUA2	0	88.3506	SYFB_MOUSE	Phenylalanine--tRNA ligase beta subunit (EC 6.1.1.20) (Phenylalanyl-tRNA synthetase beta subunit) (PheRS)
P00639	9e-63	88.2866	DNAS1_BOVIN	Deoxyribonuclease-1 (EC 3.1.21.1) (Deoxyribonuclease I) (DNase I)
Q9CXL1	8e-49	88.281	TM50A_MOUSE	Transmembrane protein 50A (Small membrane protein 1)
Q6DHC3	4e-23	88.215	S2540_DANRE	Solute carrier family 25 member 40
P25160	2e-82	88.0689	ARL1_DROME	ADP-ribosylation factor-like protein 1
Q63615	0	88.0153	VP33A_RAT	Vacuolar protein sorting-associated protein 33A (r-vps33a)
Q9P0J7	7e-111	87.9844	KCMF1_HUMAN	E3 ubiquitin-protein ligase KCMF1 (EC 6.3.2.-) (FGF-induced in gastric cancer) (Potassium channel modulatory factor) (PCMF) (ZZ-type zinc finger-containing protein 1)
Q64512	3e-12	87.9031	PTN13_MOUSE	Tyrosine-protein phosphatase non-receptor type 13 (EC 3.1.3.48) (PTP36) (Protein tyrosine phosphatase DPZPTP) (Protein tyrosine phosphatase PTP-BL) (Protein-tyrosine phosphatase RIP)
P48612	0	87.8907	PELO_DROME	Protein pelota (EC 3.1.-.-)
O17214	1e-170	87.749	FUMH_CAEEL	Probable fumarate hydratase, mitochondrial (Fumarase) (EC 4.2.1.2)
Q9H8M1	1e-73	87.7006	CQ10B_HUMAN	Coenzyme Q-binding protein COQ10 homolog B, mitochondrial
Q4VBV9	5e-145	87.5638	NIT2_DANRE	Omega-amidase NIT2 (EC 3.5.1.3) (Nitrilase homolog 2)
Q2YDM0	1e-15	87.5216	TM248_BOVIN	Transmembrane protein 248
Q10739	4e-102	87.2673	MMP14_RAT	Matrix metalloproteinase-14 (MMP-14) (EC 3.4.24.80) (Membrane-type matrix metalloproteinase 1) (MT-MMP 1) (MTMMP1) (Membrane-type-1 matrix metalloproteinase) (MT-MMP) (MT1-MMP) (MT1MMP)
Q09545	2e-55	87.1398	SDHB_CAEEL	Succinate dehydrogenase [ubiquinone] iron-sulfur subunit, mitochondrial (EC 1.3.5.1) (Iron-sulfur subunit of complex II) (Ip)
Q4QQV8	4e-85	87.0028	CHMP5_RAT	Charged multivesicular body protein 5 (Chromatin-modifying protein 5)
Q92563	1e-37	86.8623	TICN2_HUMAN	Testican-2 (SPARC/osteonectin, CWCV, and Kazal-like domains proteoglycan 2)
Q9Y512	9e-111	86.6984	SAM50_HUMAN	Sorting and assembly machinery component 50 homolog (Transformation-related gene 3 protein) (TRG-3)
P84023	0	86.5951	SMAD3_CHICK	Mothers against decapentaplegic homolog 3 (MAD homolog 3) (Mad3) (Mothers against DPP homolog 3) (SMAD family member 3) (SMAD 3) (Smad3)
P97411	2e-138	85.9377	ICA69_MOUSE	Islet cell autoantigen 1 (69 kDa islet cell autoantigen) (ICA69) (Islet cell autoantigen p69) (ICAp69) (p69)
O18778	6e-124	85.8711	PAHX_BOVIN	Phytanoyl-CoA dioxygenase, peroxisomal (EC 1.14.11.18) (Phytanic acid oxidase) (Phytanoyl-CoA alpha-hydroxylase) (PhyH)
Q8CHS8	1e-63	85.7329	VP37A_MOUSE	Vacuolar protein sorting-associated protein 37A (Vps37A) (ESCRT-I complex subunit VPS37A)
P18848	3e-07	85.6704	ATF4_HUMAN	Cyclic AMP-dependent transcription factor ATF-4 (cAMP-dependent transcription factor ATF-4) (Activating transcription factor 4) (Cyclic AMP-responsive element-binding protein 2) (CREB-2) (cAMP-responsive element-binding protein 2) (DNA-binding protein TAXREB67) (Tax-responsive enhancer element-binding protein 67) (TaxREB67)
Q803Z2	2e-84	85.6568	YIPF3_DANRE	Protein YIPF3 (YIP1 family member 3)
Q61233	0	85.5911	PLSL_MOUSE	Plastin-2 (65 kDa macrophage protein) (L-plastin) (Lymphocyte cytosolic protein 1) (LCP-1) (pp65)
Q3SYW0	5e-55	85.4979	FBX15_BOVIN	F-box only protein 15
O43264	6e-161	85.4927	ZW10_HUMAN	Centromere/kinetochore protein zw10 homolog
Q8L7A4	6e-10	85.4546	AGD11_ARATH	Probable ADP-ribosylation factor GTPase-activating protein AGD11 (ARF GAP AGD11) (Protein ARF-GAP DOMAIN 11) (AtAGD11)
B4KSY3	2e-78	85.3469	KTU_DROMO	Protein kintoun (Dynein assembly factor 2, axonemal homolog) (PP1-interacting protein 20)
Q05052	7e-143	84.9996	OST48_CANFA	Dolichyl-diphosphooligosaccharide--protein glycosyltransferase 48 kDa subunit (DDOST 48 kDa subunit) (Oligosaccharyl transferase 48 kDa subunit) (EC 2.4.99.18)
Q9VW26	0	84.8897	OAT_DROME	Ornithine aminotransferase, mitochondrial (EC 2.6.1.13) (Ornithine--oxo-acid aminotransferase)
A6NM10	1e-09	84.6698	AQ12B_HUMAN	Aquaporin-12B (AQP-12B)
P14533	3e-99	84.04	CABO_DORPE	Squidulin (Optic lobe calcium-binding protein) (SCABP)
Q9N0J6	2e-57	83.9762	F16P2_RABIT	Fructose-1,6-bisphosphatase isozyme 2 (FBPase 2) (EC 3.1.3.11) (D-fructose-1,6-bisphosphate 1-phosphohydrolase 2) (Muscle FBPase)
P10587	2e-102	83.8056	MYH11_CHICK	Myosin-11 (Myosin heavy chain 11) (Myosin heavy chain, gizzard smooth muscle)
Q5VWZ2	2e-76	83.7841	LYPL1_HUMAN	Lysophospholipase-like protein 1 (EC 3.1.2.-)
Q9ER00	4e-69	83.7248	STX12_MOUSE	Syntaxin-12
Q9UM54	0	83.6605	MYO6_HUMAN	Unconventional myosin-VI (Unconventional myosin-6)
Q5F464	2e-106	83.6056	LPP_CHICK	Lipoma-preferred partner homolog
Q8BJ52	1e-28	83.2559	LPPR5_MOUSE	Lipid phosphate phosphatase-related protein type 5 (EC 3.1.3.-) (Plasticity-related gene 5 protein) (PRG-5)
Q04619	1e-95	83.2457	HS90B_CHICK	Heat shock cognate protein HSP 90-beta
Q2KJI7	3e-128	83.1275	AFG32_BOVIN	AFG3-like protein 2 (EC 3.4.24.-)
Q1LWL6	1e-10	83.089	GSE1_DANRE	Genetic suppressor element 1
Q8N183	5e-07	83.0793	MIMIT_HUMAN	Mimitin, mitochondrial (B17.2-like) (B17.2L) (Myc-induced mitochondrial protein) (MMTN) (NADH dehydrogenase [ubiquinone] 1 alpha subcomplex assembly factor 2) (NDUFA12-like protein)
Q9MZL5	0	82.7118	CACB2_BOVIN	Voltage-dependent L-type calcium channel subunit beta-2 (CAB2) (Calcium channel voltage-dependent subunit beta 2)
Q8JG64	9e-179	82.2864	PDIA3_CHICK	Protein disulfide-isomerase A3 (EC 5.3.4.1) (Endoplasmic reticulum resident protein 57) (ER protein 57) (ERp57) (Glucose-regulated thiol oxidoreductase 58 kDa protein)
Q6GR45	5e-149	82.1966	IF6_XENLA	Eukaryotic translation initiation factor 6 (eIF-6)
Q9NQP4	4e-34	82.1918	PFD4_HUMAN	Prefoldin subunit 4 (Protein C-1)
Q7ZWE6	5e-25	82.1264	DTB1A_DANRE	Dysbindin-A (Biogenesis of lysosome-related organelles complex 1 subunit 8-A) (BLOC-1 subunit 8-A) (Dystrobrevin-binding protein 1-A)
O00423	0	82.0892	EMAL1_HUMAN	Echinoderm microtubule-associated protein-like 1 (EMAP-1) (HuEMAP-1)
P07237	0	82.0123	PDIA1_HUMAN	Protein disulfide-isomerase (PDI) (EC 5.3.4.1) (Cellular thyroid hormone-binding protein) (Prolyl 4-hydroxylase subunit beta) (p55)
P00504	2e-178	81.8341	AATC_CHICK	Aspartate aminotransferase, cytoplasmic (cAspAT) (EC 2.6.1.1) (EC 2.6.1.3) (Cysteine aminotransferase, cytoplasmic) (Cysteine transaminase, cytoplasmic) (cCAT) (Glutamate oxaloacetate transaminase 1) (Transaminase A)
Q6ZQ11	0	81.7895	CHSS1_MOUSE	Chondroitin sulfate synthase 1 (EC 2.4.1.175) (EC 2.4.1.226) (Chondroitin glucuronyltransferase 1) (Chondroitin synthase 1) (ChSy-1) (Glucuronosyl-N-acetylgalactosaminyl-proteoglycan 4-beta-N-acetylgalactosaminyltransferase 1) (N-acetylgalactosaminyl-proteoglycan 3-beta-glucuronosyltransferase 1) (N-acetylgalactosaminyltransferase 1)
Q2T9T9	3e-66	81.7691	FBXW9_BOVIN	F-box/WD repeat-containing protein 9 (F-box and WD-40 domain-containing protein 9)
Q5M8N4	2e-23	81.5391	D39U1_MOUSE	Epimerase family protein SDR39U1 (EC 1.1.1.-) (Short-chain dehydrogenase/reductase family 39U member 1)
Q9BXS5	0	81.5323	AP1M1_HUMAN	AP-1 complex subunit mu-1 (AP-mu chain family member mu1A) (Adaptor protein complex AP-1 subunit mu-1) (Adaptor-related protein complex 1 subunit mu-1) (Clathrin assembly protein complex 1 mu-1 medium chain 1) (Clathrin coat assembly protein AP47) (Clathrin coat-associated protein AP47) (Golgi adaptor HA1/AP1 adaptin mu-1 subunit) (Mu-adaptin 1) (Mu1A-adaptin)
P49924	4e-09	81.4919	FABPL_PIG	Fatty acid-binding protein, liver (Fatty acid-binding protein 1) (Liver-type fatty acid-binding protein) (L-FABP)
O88544	0	81.2804	CSN4_MOUSE	COP9 signalosome complex subunit 4 (SGN4) (Signalosome subunit 4) (JAB1-containing signalosome subunit 4)
Q13033	0	81.2567	STRN3_HUMAN	Striatin-3 (Cell cycle autoantigen SG2NA) (S/G2 antigen)
Q9VAT2	2e-85	80.8999	DCA10_DROME	DDB1- and CUL4-associated factor 10 homolog (WD repeat-containing protein 32 homolog)
Q8MPM1	6e-14	80.8811	GELS2_LUMTE	Gelsolin-like protein 2 (Actin-modulator) (EWAM-P2)
Q43470	2e-13	80.8131	1433B_HORVU	14-3-3-like protein B (14-3-3B)
Q24323	5e-27	80.547	SEM2A_DROME	Semaphorin-2A (Semaphorin-II) (Sema II)
P22129	1e-130	80.4732	RB11B_DIPOM	Ras-related protein Rab-11B (ORA3)
Q8R314	6e-132	80.4058	S35F5_MOUSE	Solute carrier family 35 member F5
Q4V7C7	0	80.2096	ARP3_RAT	Actin-related protein 3 (Actin-like protein 3)
Q5ZIP4	0	80.0765	XRN2_CHICK	5'-3' exoribonuclease 2 (EC 3.1.13.-)
Q09630	1e-07	79.9253	GRM1_CAEEL	Probable metabotropic glutamate receptor mgl-1
Q01850	8e-33	79.7382	CDR2_HUMAN	Cerebellar degeneration-related protein 2 (Major Yo paraneoplastic antigen) (Paraneoplastic cerebellar degeneration-associated antigen)
Q505J9	8e-119	79.7023	ATAD1_RAT	ATPase family AAA domain-containing protein 1 (EC 3.6.1.3) (Thorase)
Q61655	0	79.5879	DD19A_MOUSE	ATP-dependent RNA helicase DDX19A (EC 3.6.4.13) (DEAD box RNA helicase DEAD5) (mDEAD5) (DEAD box protein 19A) (Eukaryotic translation initiation factor 4A-related sequence 1)
Q5R1V9	3e-25	79.5457	PGS2_PANTR	Decorin (Bone proteoglycan II) (PG-S2)
Q68FD5	0	79.5306	CLH1_MOUSE	Clathrin heavy chain 1
O88994	7e-48	79.4097	MARC2_RAT	Mitochondrial amidoxime reducing component 2 (mARC2) (EC 1.-.-.-) (Molybdenum cofactor sulfurase C-terminal domain-containing protein 2) (MOSC domain-containing protein 2) (Moco sulfurase C-terminal domain-containing protein 2)
Q8N3T6	8e-86	79.277	T132C_HUMAN	Transmembrane protein 132C
Q9WUB3	0	79.2642	PYGM_MOUSE	Glycogen phosphorylase, muscle form (EC 2.4.1.1) (Myophosphorylase)
O08605	1e-142	79.0441	MKNK1_MOUSE	MAP kinase-interacting serine/threonine-protein kinase 1 (EC 2.7.11.1) (MAP kinase signal-integrating kinase 1) (MAPK signal-integrating kinase 1) (Mnk1)
P61082	2e-116	78.9496	UBC12_MOUSE	NEDD8-conjugating enzyme Ubc12 (EC 6.3.2.-) (NEDD8 carrier protein) (NEDD8 protein ligase) (Ubiquitin-conjugating enzyme E2 M)
E1BD52	1e-121	78.9225	TM245_BOVIN	Transmembrane protein 245
Q90511	1e-124	78.6643	EI2BB_TAKRU	Translation initiation factor eIF-2B subunit beta (S20I15) (eIF-2B GDP-GTP exchange factor subunit beta)
P30622	7e-80	78.6438	CLIP1_HUMAN	CAP-Gly domain-containing linker protein 1 (Cytoplasmic linker protein 1) (Cytoplasmic linker protein 170 alpha-2) (CLIP-170) (Reed-Sternberg intermediate filament-associated protein) (Restin)
Q5ZKC1	1e-163	78.4473	EIF2A_CHICK	Eukaryotic translation initiation factor 2A (eIF-2A)
Q5R4U3	4e-37	78.3667	TAXB1_PONAB	Tax1-binding protein 1 homolog
Q8WTR4	2e-33	77.549	GDPD5_HUMAN	Glycerophosphodiester phosphodiesterase domain-containing protein 5 (EC 3.1.-.-) (Glycerophosphodiester phosphodiesterase 2)
A2RRV3	1e-57	77.5455	PATL1_DANRE	Protein PAT1 homolog 1 (PAT1-like protein 1) (Protein PAT1 homolog b) (Pat1b)
Q9VAU9	5e-118	77.5346	ZN330_DROME	Zinc finger protein 330 homolog (Nucleolar autoantigen 36 homolog)
B5DF51	1e-11	77.4939	MMGT1_RAT	Membrane magnesium transporter 1 (ER membrane protein complex subunit 5) (Transmembrane protein 32)
Q641Z6	4e-79	77.451	EHD1_RAT	EH domain-containing protein 1
Q9BY77	4e-17	77.1328	PDIP3_HUMAN	Polymerase delta-interacting protein 3 (46 kDa DNA polymerase delta interaction protein) (p46) (S6K1 Aly/REF-like target) (SKAR)
P35555	2e-44	77.0999	FBN1_HUMAN	Fibrillin-1
Q91WE2	1e-29	77.0008	F192A_MOUSE	Protein FAM192A (NEFA-interacting nuclear protein NIP30)
P62321	7e-44	76.9091	RUXF_XENLA	Small nuclear ribonucleoprotein F (snRNP-F) (Sm protein F) (Sm-F) (SmF)
Q5ZKD5	0	76.7654	RRP12_CHICK	RRP12-like protein
Q3V1U8	8e-66	76.7402	ELMD1_MOUSE	ELMO domain-containing protein 1
Q803S3	6e-132	76.6721	MEMO1_DANRE	Protein MEMO1 (Mediator of ErbB2-driven cell motility 1) (Memo-1)
Q92973	0	76.3208	TNPO1_HUMAN	Transportin-1 (Importin beta-2) (Karyopherin beta-2) (M9 region interaction protein) (MIP)
Q8CF97	0	76.3168	VCIP1_RAT	Deubiquitinating protein VCIP135 (EC 3.4.19.12) (Valosin-containing protein p97/p47 complex-interacting protein 1) (Valosin-containing protein p97/p47 complex-interacting protein p135)
P33731	1e-142	76.163	SRP72_CANFA	Signal recognition particle subunit SRP72 (SRP72) (Signal recognition particle 72 kDa protein)
Q5DU56	3e-31	75.9611	NLRC3_MOUSE	Protein NLRC3
Q9R0Q9	2e-65	75.9162	MPU1_MOUSE	Mannose-P-dolichol utilization defect 1 protein (Suppressor of Lec15 and Lec35 glycosylation mutation homolog) (SL15)
A6QR11	7e-170	75.7815	NELL2_BOVIN	Protein kinase C-binding protein NELL2 (NEL-like protein 2)
Q0MQI7	2e-100	75.6559	NDUV2_PONPY	NADH dehydrogenase [ubiquinone] flavoprotein 2, mitochondrial (EC 1.6.5.3) (EC 1.6.99.3) (NADH-ubiquinone oxidoreductase 24 kDa subunit)
Q9JJ80	3e-108	75.4132	RPF2_MOUSE	Ribosome production factor 2 homolog (Brix domain-containing protein 1) (Ribosome biogenesis protein RPF2 homolog)
Q969T9	2e-29	75.1375	WBP2_HUMAN	WW domain-binding protein 2 (WBP-2)
Q7JQD3	2e-52	75.0966	GELS1_LUMTE	Gelsolin-like protein 1 (Actin-modulator) (EWAM) (EWAM-P1)
Q8VIJ5	8e-55	74.8866	OGA_RAT	Protein O-GlcNAcase (OGA) (EC 3.2.1.169) (Beta-N-acetylhexosaminidase) (Beta-hexosaminidase) (Bifunctional protein NCOAT) (Meningioma-expressed antigen 5) (N-acetyl-beta-D-glucosaminidase) (EC 3.2.1.52) (N-acetyl-beta-glucosaminidase)
Q5ZKT8	7e-75	74.7511	RM15_CHICK	39S ribosomal protein L15, mitochondrial (L15mt) (MRP-L15)
Q3KNM2	2e-111	74.7211	MARH5_MOUSE	E3 ubiquitin-protein ligase MARCH5 (EC 6.3.2.-) (Membrane-associated RING finger protein 5) (Membrane-associated RING-CH protein V) (MARCH-V)
P30793	2e-106	74.6924	GCH1_HUMAN	GTP cyclohydrolase 1 (EC 3.5.4.16) (GTP cyclohydrolase I) (GTP-CH-I)
P26599	5e-75	74.6006	PTBP1_HUMAN	Polypyrimidine tract-binding protein 1 (PTB) (57 kDa RNA-binding protein PPTB-1) (Heterogeneous nuclear ribonucleoprotein I) (hnRNP I)
P30682	0	74.5385	GNAI_LYMST	Guanine nucleotide-binding protein G(i) subunit alpha (Adenylate cyclase-inhibiting G alpha protein)
Q63ZS0	4e-25	74.474	CN166_XENLA	UPF0568 protein C14orf166 homolog
Q8BZZ3	0	74.4465	WWP1_MOUSE	NEDD4-like E3 ubiquitin-protein ligase WWP1 (EC 6.3.2.-) (WW domain-containing protein 1)
Q96CN9	4e-76	74.2636	GCC1_HUMAN	GRIP and coiled-coil domain-containing protein 1 (Golgi coiled-coil protein 1)
Q6TFL4	6e-86	74.2552	KLH24_HUMAN	Kelch-like protein 24 (Kainate receptor-interacting protein for GluR6) (KRIP6) (Protein DRE1)
Q6NYT3	9e-11	74.044	IER5L_DANRE	Immediate early response gene 5-like protein
Q99PL6	2e-87	74.0285	UBXN6_MOUSE	UBX domain-containing protein 6 (UBX domain-containing protein 1)
Q4R6E8	7e-23	73.8564	LAP4B_MACFA	Lysosomal-associated transmembrane protein 4B
O94876	6e-93	73.7996	TMCC1_HUMAN	Transmembrane and coiled-coil domains protein 1
O75369	3e-34	73.7749	FLNB_HUMAN	Filamin-B (FLN-B) (ABP-278) (ABP-280 homolog) (Actin-binding-like protein) (Beta-filamin) (Filamin homolog 1) (Fh1) (Filamin-3) (Thyroid autoantigen) (Truncated actin-binding protein) (Truncated ABP)
Q1HR36	5e-106	73.6266	1433Z_AEDAE	14-3-3 protein zeta
Q62231	8e-125	73.6062	SIX1_MOUSE	Homeobox protein SIX1 (Sine oculis homeobox homolog 1)
Q11002	1e-105	73.5487	CANA_DROME	Calpain-A (EC 3.4.22.-) (Calcium-activated neutral proteinase A) (CANP A) [Cleaved into: Calpain-A catalytic subunit]
Q08509	1e-56	73.4669	EPS8_MOUSE	Epidermal growth factor receptor kinase substrate 8
Q9VCA9	4e-76	73.4071	SPCS3_DROME	Signal peptidase complex subunit 3 (EC 3.4.-.-) (Microsomal signal peptidase 22 kDa subunit) (SPC22) (SPase 22 kDa subunit)
Q9Y4L5	1e-25	73.0572	RN115_HUMAN	E3 ubiquitin-protein ligase RNF115 (EC 6.3.2.-) (RING finger protein 115) (Rabring 7) (Zinc finger protein 364)
Q3ZBD9	2e-94	72.9734	MARE1_BOVIN	Microtubule-associated protein RP/EB family member 1 (APC-binding protein EB1) (End-binding protein 1) (EB1)
Q9H204	1e-28	72.9443	MED28_HUMAN	Mediator of RNA polymerase II transcription subunit 28 (Endothelial-derived protein 1) (Mediator complex subunit 28) (Merlin and Grb2-interacting cytoskeletal protein) (Magicin) (Tumor angiogenesis marker EG-1)
Q5DRA4	1e-82	72.7441	PCDGK_PANTR	Protocadherin gamma-C3 (PCDH-gamma-C3)
P49760	5e-154	72.7237	CLK2_HUMAN	Dual specificity protein kinase CLK2 (EC 2.7.12.1) (CDC-like kinase 2)
Q3TLH4	3e-13	72.6248	PRC2C_MOUSE	Protein PRRC2C (BAT2 domain-containing protein 1) (HLA-B-associated transcript 2-like 2) (Proline-rich and coiled-coil-containing protein 2C)
Q9BT22	4e-158	72.5361	ALG1_HUMAN	Chitobiosyldiphosphodolichol beta-mannosyltransferase (EC 2.4.1.142) (Asparagine-linked glycosylation protein 1 homolog) (Beta-1,4-mannosyltransferase) (GDP-Man:GlcNAc2-PP-dolichol mannosyltransferase) (GDP-mannose-dolichol diphosphochitobiose mannosyltransferase) (Mannosyltransferase-1) (MT-1) (hMat-1)
Q28FH2	0	72.4254	NTKL_XENTR	N-terminal kinase-like protein (SCY1-like protein 1)
Q9NZ32	1e-136	72.3803	ARP10_HUMAN	Actin-related protein 10 (Actin-related protein 11) (hARP11)
P43490	1e-138	72.2918	NAMPT_HUMAN	Nicotinamide phosphoribosyltransferase (NAmPRTase) (Nampt) (EC 2.4.2.12) (Pre-B-cell colony-enhancing factor 1) (Pre-B cell-enhancing factor) (Visfatin)
P51989	7e-25	72.0444	RO21_XENLA	Heterogeneous nuclear ribonucleoprotein A2 homolog 1 (hnRNP A2(A))
P00586	6e-47	71.9984	THTR_BOVIN	Thiosulfate sulfurtransferase (EC 2.8.1.1) (Rhodanese)
Q8C8H8	9e-38	71.926	KY_MOUSE	Kyphoscoliosis peptidase (EC 3.4.-.-)
P00735	3e-18	71.8961	THRB_BOVIN	Prothrombin (EC 3.4.21.5) (Coagulation factor II) [Cleaved into: Activation peptide fragment 1; Activation peptide fragment 2; Thrombin light chain; Thrombin heavy chain]
P05434	4e-08	71.7563	CATR_CHLRE	Caltractin (20 kDa calcium-binding protein) (Centrin)
P50579	5e-20	71.6388	MAP2_HUMAN	Methionine aminopeptidase 2 (MAP 2) (MetAP 2) (EC 3.4.11.18) (Initiation factor 2-associated 67 kDa glycoprotein) (p67) (p67eIF2) (Peptidase M)
P52209	0	71.5835	6PGD_HUMAN	6-phosphogluconate dehydrogenase, decarboxylating (EC 1.1.1.44)
A7Z061	0	71.49	CDC27_BOVIN	Cell division cycle protein 27 homolog
Q9VH39	3e-21	71.3816	NDUF4_DROME	Protein NDUFAF4 homolog
Q8BFR5	5e-178	71.288	EFTU_MOUSE	Elongation factor Tu, mitochondrial
Q9Z2I9	0	71.1747	SUCB1_MOUSE	Succinyl-CoA ligase [ADP-forming] subunit beta, mitochondrial (EC 6.2.1.5) (ATP-specific succinyl-CoA synthetase subunit beta) (Succinyl-CoA synthetase beta-A chain) (SCS-betaA)
Q6P829	2e-126	70.7282	NOSIP_XENTR	Nitric oxide synthase-interacting protein
Q5ZMJ9	9e-23	70.6756	SRRM1_CHICK	Serine/arginine repetitive matrix protein 1
Q8C0L8	0	70.5149	COG5_MOUSE	Conserved oligomeric Golgi complex subunit 5 (COG complex subunit 5) (Component of oligomeric Golgi complex 5)
O43734	3e-09	70.482	CIKS_HUMAN	Adapter protein CIKS (Connection to IKK and SAPK/JNK) (Nuclear factor NF-kappa-B activator 1) (ACT1) (TRAF3-interacting protein 2)
Q13231	4e-98	69.7085	CHIT1_HUMAN	Chitotriosidase-1 (EC 3.2.1.14) (Chitinase-1)
Q9HB97	2e-114	69.4575	PARVA_RAT	Alpha-parvin (Actopaxin)
Q9CQA6	7e-10	69.3434	CHCH1_MOUSE	Coiled-coil-helix-coiled-coil-helix domain-containing protein 1 (28S ribosomal protein S37, mitochondrial) (MRP-S37)
Q7ZTK4	2e-133	69.3132	IF2A_XENLA	Eukaryotic translation initiation factor 2 subunit 1 (Eukaryotic translation initiation factor 2 subunit alpha) (eIF-2-alpha) (eIF-2A) (eIF-2alpha)
Q5ZIA5	0	69.0281	COPB_CHICK	Coatomer subunit beta (Beta-coat protein) (Beta-COP)
Q5M8Y1	1e-76	68.9046	SPCS2_XENTR	Probable signal peptidase complex subunit 2 (EC 3.4.-.-) (Microsomal signal peptidase 25 kDa subunit) (SPase 25 kDa subunit)
Q5ZI57	2e-101	68.7919	TPPC3_CHICK	Trafficking protein particle complex subunit 3
Q8IWP9	4e-21	68.595	CC28A_HUMAN	Coiled-coil domain-containing protein 28A (CCRL1AP)
O13505	2e-97	68.5702	IPYR_PICPA	Inorganic pyrophosphatase (EC 3.6.1.1) (Pyrophosphate phospho-hydrolase) (PPase)
Q8C547	0	68.2142	HTR5B_MOUSE	HEAT repeat-containing protein 5B
A9XE49	5e-08	68.2099	IL17L_CRAGI	Interleukin 17-like protein (CgIL-17)
Q15428	1e-111	68.1288	SF3A2_HUMAN	Splicing factor 3A subunit 2 (SF3a66) (Spliceosome-associated protein 62) (SAP 62)
O94760	4e-47	68.0886	DDAH1_HUMAN	N(G),N(G)-dimethylarginine dimethylaminohydrolase 1 (DDAH-1) (Dimethylarginine dimethylaminohydrolase 1) (EC 3.5.3.18) (DDAHI) (Dimethylargininase-1)
F1LQ70	4e-09	67.9899	LOX12_RAT	Arachidonate 12-lipoxygenase, 12S-type (12S-LOX) (12S-lipoxygenase) (EC 1.13.11.31) (Lipoxin synthase 12-LO) (EC 3.3.2.-) (Platelet-type lipoxygenase 12)
Q9UI43	3e-77	67.9829	MRM2_HUMAN	rRNA methyltransferase 2, mitochondrial (EC 2.1.1.-) (16S rRNA (uridine(1369)-2'-O)-methyltransferase) (16S rRNA [Um1369] 2'-O-methyltransferase) (Protein ftsJ homolog 2)
P17427	0	67.8692	AP2A2_MOUSE	AP-2 complex subunit alpha-2 (100 kDa coated vesicle protein C) (Adaptor protein complex AP-2 subunit alpha-2) (Adaptor-related protein complex 2 subunit alpha-2) (Alpha-adaptin C) (Alpha2-adaptin) (Clathrin assembly protein complex 2 alpha-C large chain) (Plasma membrane adaptor HA2/AP2 adaptin alpha C subunit)
A3KNS9	7e-19	67.8372	ARAID_DANRE	All-trans retinoic acid-induced differentiation factor (Apoptosis-related protein 3) (APR-3)
Q9PTW9	1e-142	67.8284	PSA7_CARAU	Proteasome subunit alpha type-7 (EC 3.4.25.1) (Proteasome subunit alpha 4)
Q155U0	9e-137	67.7668	VPS51_DANRE	Vacuolar protein sorting-associated protein 51 homolog (Protein fat-free)
Q9V3R8	3e-33	67.7426	UBIA1_DROME	UbiA prenyltransferase domain-containing protein 1 homolog (EC 2.5.1.-) (Protein heixuedian)
P52292	0	67.4909	IMA1_HUMAN	Importin subunit alpha-1 (Karyopherin subunit alpha-2) (RAG cohort protein 1) (SRP1-alpha)
O35867	5e-13	67.4862	NEB1_RAT	Neurabin-1 (Neurabin-I) (Neural tissue-specific F-actin-binding protein I) (PP1bp175) (Protein phosphatase 1 regulatory subunit 9A) (p180)
Q17938	1e-107	67.4306	DAF36_CAEEL	Cholesterol desaturase daf-36 (EC 1.3.1.21)
Q99ND9	5e-50	67.4138	RWDD1_RAT	RWD domain-containing protein 1 (Small androgen receptor-interacting protein)
Q9UHV9	3e-26	67.4039	PFD2_HUMAN	Prefoldin subunit 2
Q9V8R9	4e-44	66.5442	41_DROME	Protein 4.1 homolog (Protein coracle)
Q9CZV5	4e-48	66.5175	ST65G_MOUSE	STAGA complex 65 subunit gamma (SPTF-associated factor 65 gamma) (STAF65gamma) (Suppressor of Ty 7-like)
Q9LZG0	3e-123	66.3937	ADK2_ARATH	Adenosine kinase 2 (AK 2) (EC 2.7.1.20) (Adenosine 5'-phosphotransferase 2)
Q5ZMH1	0	66.3789	SEPT2_CHICK	Septin-2
Q6NW85	0	65.9852	ARI1L_DANRE	E3 ubiquitin-protein ligase arih1l (EC 6.3.2.-)
Q12767	3e-76	65.7529	K0195_HUMAN	Uncharacterized protein KIAA0195 (Transmembrane protein 94)
Q7KZ85	0	65.6837	SPT6H_HUMAN	Transcription elongation factor SPT6 (hSPT6) (Histone chaperone suppressor of Ty6) (Tat-cotransactivator 2 protein) (Tat-CT2 protein)
Q9UQ90	0	65.6505	SPG7_HUMAN	Paraplegin (EC 3.4.24.-) (Spastic paraplegia 7 protein)
Q5U317	1e-28	65.5211	FIP1_RAT	Pre-mRNA 3'-end-processing factor FIP1 (FIP1-like 1 protein)
Q6DDG2	1e-79	65.2261	K2013_XENLA	Uncharacterized protein KIAA2013 homolog
Q7ZVM1	4e-51	65.0723	STRUM_DANRE	WASH complex subunit strumpellin
P54826	1e-11	65.0144	GAS1_HUMAN	Growth arrest-specific protein 1 (GAS-1)
Q13155	5e-31	64.9574	AIMP2_HUMAN	Aminoacyl tRNA synthase complex-interacting multifunctional protein 2 (Multisynthase complex auxiliary component p38) (Protein JTV-1)
Q13435	0	64.9412	SF3B2_HUMAN	Splicing factor 3B subunit 2 (Pre-mRNA-splicing factor SF3b 145 kDa subunit) (SF3b145) (SF3b150) (Spliceosome-associated protein 145) (SAP 145)
Q9CZ28	1e-109	64.9231	SNF8_MOUSE	Vacuolar-sorting protein SNF8 (ESCRT-II complex subunit VPS22)
Q8N806	2e-109	64.9097	UBR7_HUMAN	Putative E3 ubiquitin-protein ligase UBR7 (EC 6.3.2.-) (N-recognin-7)
Q9JID1	5e-119	64.7788	PDCD4_RAT	Programmed cell death protein 4 (Death up-regulated gene protein)
Q5SUE8	1e-21	64.7727	ANR40_MOUSE	Ankyrin repeat domain-containing protein 40
Q6P2U9	0	64.7143	CSN3_DANRE	COP9 signalosome complex subunit 3 (Signalosome subunit 3)
A4II20	2e-57	64.6743	EGR1_XENTR	Early growth response protein 1 (EGR-1)
Q5E9K0	4e-81	64.611	PSB2_BOVIN	Proteasome subunit beta type-2 (EC 3.4.25.1)
B4NE93	1e-94	64.4089	NFU1_DROWI	NFU1 iron-sulfur cluster scaffold homolog, mitochondrial
Q5F362	2e-110	64.3016	CC50A_CHICK	Cell cycle control protein 50A (P4-ATPase flippase complex beta subunit TMEM30A) (Transmembrane protein 30A)
Q9EPZ8	3e-107	64.2995	RN103_RAT	E3 ubiquitin-protein ligase RNF103 (EC 6.3.2.-) (Protein ADRG34) (RING finger protein 103) (Zinc finger protein 103) (Zfp-103)
Q2TAS2	0	64.2135	SMUF2_XENLA	E3 ubiquitin-protein ligase SMURF2 (EC 6.3.2.-) (SMAD ubiquitination regulatory factor 2) (SMAD-specific E3 ubiquitin-protein ligase 2)
Q9VE01	2e-47	64.2046	C12A5_DROME	Probable cytochrome P450 12a5, mitochondrial (EC 1.14.-.-) (CYPXIIA5)
Q8BHC1	5e-86	63.9484	RB39B_MOUSE	Ras-related protein Rab-39B
Q3ZBV8	0	63.8013	SYTC_BOVIN	Threonine--tRNA ligase, cytoplasmic (EC 6.1.1.3) (Threonyl-tRNA synthetase) (ThrRS)
Q6R748	2e-33	63.7305	STXB1_CHICK	Syntaxin-binding protein 1 (N-Sec1) (Protein unc-18 homolog 1) (Unc18-1) (Protein unc-18 homolog A) (Unc-18A)
Q99J45	0	63.6671	NRBP_MOUSE	Nuclear receptor-binding protein (HLS7-interacting protein kinase) (MLF1 adapter molecule)
A6QQ21	8e-147	63.4244	CSN6_BOVIN	COP9 signalosome complex subunit 6 (SGN6) (Signalosome subunit 6)
Q3TZZ7	2e-56	63.3852	ESYT2_MOUSE	Extended synaptotagmin-2 (E-Syt2)
Q9Y385	1e-88	63.2419	UB2J1_HUMAN	Ubiquitin-conjugating enzyme E2 J1 (EC 6.3.2.19) (Non-canonical ubiquitin-conjugating enzyme 1) (NCUBE-1) (Yeast ubiquitin-conjugating enzyme UBC6 homolog E) (HsUBC6e)
Q9GZZ6	1e-47	63.0407	ACH10_HUMAN	Neuronal acetylcholine receptor subunit alpha-10 (Nicotinic acetylcholine receptor subunit alpha-10) (NACHR alpha-10)
P49137	9e-157	62.9269	MAPK2_HUMAN	MAP kinase-activated protein kinase 2 (MAPK-activated protein kinase 2) (MAPKAP kinase 2) (MAPKAP-K2) (MAPKAPK-2) (MK-2) (MK2) (EC 2.7.11.1)
Q9VZI3	1e-132	62.5223	UN112_DROME	Unc-112-related protein (Fermitin-1)
Q6DGU5	5e-110	62.0003	S2546_DANRE	Solute carrier family 25 member 46
Q9CR62	5e-27	61.8185	M2OM_MOUSE	Mitochondrial 2-oxoglutarate/malate carrier protein (OGCP) (Solute carrier family 25 member 11)
Q8IZC4	3e-87	61.7868	RTKN2_HUMAN	Rhotekin-2 (Pleckstrin homology domain-containing family K member 1) (PH domain-containing family K member 1)
Q8R081	7e-88	61.7444	HNRPL_MOUSE	Heterogeneous nuclear ribonucleoprotein L (hnRNP L)
Q14697	0	61.5403	GANAB_HUMAN	Neutral alpha-glucosidase AB (EC 3.2.1.84) (Alpha-glucosidase 2) (Glucosidase II subunit alpha)
Q8WMD0	2e-29	61.4993	COMD1_CANFA	COMM domain-containing protein 1 (Protein Murr1)
P91622	3e-115	61.4638	PDK_DROME	[Pyruvate dehydrogenase (acetyl-transferring)] kinase, mitochondrial (DmPDK) (Pyruvate dehydrogenase kinase) (EC 2.7.11.2)
A1A5H8	2e-165	61.3265	YES_DANRE	Tyrosine-protein kinase yes (EC 2.7.10.2) (p61-Yes)
Q9UL25	4e-113	61.2967	RAB21_HUMAN	Ras-related protein Rab-21
P30946	5e-145	61.2093	HS90A_RABIT	Heat shock protein HSP 90-alpha
Q9D8B6	4e-33	61.1771	F210B_MOUSE	Protein FAM210B
Q29RK4	4e-71	61.0829	RD23B_BOVIN	UV excision repair protein RAD23 homolog B
P50461	9e-27	61.0227	CSRP3_HUMAN	Cysteine and glycine-rich protein 3 (Cardiac LIM protein) (Cysteine-rich protein 3) (CRP3) (LIM domain protein, cardiac) (Muscle LIM protein)
Q4R7W3	2e-71	60.9837	RGPS2_MACFA	Ras-specific guanine nucleotide-releasing factor RalGPS2 (Ral GEF with PH domain and SH3-binding motif 2) (RalA exchange factor RalGPS2)
Q32L31	1e-17	60.9798	HMGB3_BOVIN	High mobility group protein B3
Q9NUQ2	4e-118	60.9775	PLCE_HUMAN	1-acyl-sn-glycerol-3-phosphate acyltransferase epsilon (EC 2.3.1.51) (1-acylglycerol-3-phosphate O-acyltransferase 5) (1-AGP acyltransferase 5) (1-AGPAT 5) (Lysophosphatidic acid acyltransferase epsilon) (LPAAT-epsilon)
Q5ZLD7	0	60.9403	VPS53_CHICK	Vacuolar protein sorting-associated protein 53 homolog
A0JJX5	2e-11	60.912	SYT4_ARATH	Synaptotagmin-4 (NTMC2T2.2) (Synaptotagmin D)
Q6NYD7	3e-23	60.9066	OCAD1_DANRE	OCIA domain-containing protein 1
Q9GR88	0	60.8927	ERF1_POLMI	Eukaryotic peptide chain release factor subunit 1 (Eukaryotic release factor 1) (eRF1)
Q9CZR2	1e-124	60.8884	NALD2_MOUSE	N-acetylated-alpha-linked acidic dipeptidase 2 (EC 3.4.17.21) (Glutamate carboxypeptidase III) (GCPIII) (N-acetylaspartylglutamate peptidase II) (NAAG-peptidase II) (N-acetylated-alpha-linked acidic dipeptidase II) (NAALADase II)
Q99417	1e-33	60.8542	MYCBP_HUMAN	C-Myc-binding protein (Associate of Myc 1) (AMY-1)
P20849	4e-53	60.7841	CO9A1_HUMAN	Collagen alpha-1(IX) chain
Q6IR80	2e-98	60.4985	CL066_XENLA	UPF0536 protein C12orf66 homolog
P82264	0	60.4958	DHE3_CHAAC	Glutamate dehydrogenase, mitochondrial (GDH) (EC 1.4.1.3)
Q2TBN5	1e-53	60.4167	COMD9_BOVIN	COMM domain-containing protein 9
Q5T2R2	1e-131	60.1067	DPS1_HUMAN	Decaprenyl-diphosphate synthase subunit 1 (EC 2.5.1.91) (All-trans-decaprenyl-diphosphate synthase subunit 1) (Decaprenyl pyrophosphate synthase subunit 1) (Trans-prenyltransferase 1) (TPT 1)
Q6NUT3	1e-122	59.9527	MFS12_HUMAN	Major facilitator superfamily domain-containing protein 12
O18373	0	59.9399	SPS1_DROME	Selenide, water dikinase (EC 2.7.9.3) (Protein patufet) (Selenium donor protein) (Selenophosphate synthase) (dSelD)
Q9XSJ0	6e-151	59.8098	UCHL5_BOVIN	Ubiquitin carboxyl-terminal hydrolase isozyme L5 (UCH-L5) (EC 3.4.19.12) (Ubiquitin C-terminal hydrolase UCH37) (Ubiquitin thioesterase L5)
Q9UHB9	6e-173	59.7823	SRP68_HUMAN	Signal recognition particle subunit SRP68 (SRP68) (Signal recognition particle 68 kDa protein)
Q6PD24	0	59.7466	AN13D_MOUSE	Ankyrin repeat domain-containing protein 13D
Q3UF64	2e-59	59.4327	RNFT2_MOUSE	RING finger and transmembrane domain-containing protein 2 (Transmembrane protein 118)
Q3UDE2	0	59.4067	TTL12_MOUSE	Tubulin--tyrosine ligase-like protein 12
Q96JW4	2e-156	59.2008	S41A2_HUMAN	Solute carrier family 41 member 2
Q5SP90	0	59.1917	PP4R3_DANRE	Serine/threonine-protein phosphatase 4 regulatory subunit 3 (SMEK homolog 1)
Q8BTM8	2e-170	59.1777	FLNA_MOUSE	Filamin-A (FLN-A) (Actin-binding protein 280) (ABP-280) (Alpha-filamin) (Endothelial actin-binding protein) (Filamin-1) (Non-muscle filamin)
Q9ULV4	2e-180	59.0672	COR1C_HUMAN	Coronin-1C (Coronin-3) (hCRNN4)
Q14154	6e-31	59.0608	DELE_HUMAN	Death ligand signal enhancer
P84169	5e-155	58.9625	PSD13_CHICK	26S proteasome non-ATPase regulatory subunit 13 (26S proteasome regulatory subunit RPN9) (26S proteasome regulatory subunit S11) (26S proteasome regulatory subunit p40.5)
Q805F9	0	58.8903	DDB1_CHICK	DNA damage-binding protein 1 (DDB p127 subunit) (Damage-specific DNA-binding protein 1) (UV-damaged DNA-binding factor)
Q9HCJ3	1e-39	58.886	RAVR2_HUMAN	Ribonucleoprotein PTB-binding 2 (Protein raver-2)
P37879	0	58.8096	SYK_CRIGR	Lysine--tRNA ligase (EC 6.1.1.6) (Lysyl-tRNA synthetase) (LysRS)
P18288	0	58.7656	TBAT_ONCMY	Tubulin alpha chain, testis-specific
Q99816	7e-55	58.7615	TS101_HUMAN	Tumor susceptibility gene 101 protein (ESCRT-I complex subunit TSG101)
Q7ZTY7	4e-69	58.7249	USE1_DANRE	Vesicle transport protein USE1 (USE1-like protein)
Q9CXE2	5e-22	58.6383	BCL7A_MOUSE	B-cell CLL/lymphoma 7 protein family member A
B6E465	7e-59	58.3384	FMRF_DORPE	FMRFamide-related neuropeptides [Cleaved into: FIRF-amide; ALSGDAFLRF-amide; FLRF-amide; FMRF-amide 1; FMRF-amide 2; FMRF-amide 3; FMRF-amide 4; FMRF-amide 5; FMRF-amide 6; FMRF-amide 7; FMRF-amide 8; FMRF-amide 9; FMRF-amide 10; FMRF-amide 11]
Q64542	2e-93	58.3316	AT2B4_RAT	Plasma membrane calcium-transporting ATPase 4 (PMCA4) (EC 3.6.3.8) (Plasma membrane calcium ATPase isoform 4) (Plasma membrane calcium pump isoform 4)
Q8BWR4	0	58.3069	UBP40_MOUSE	Ubiquitin carboxyl-terminal hydrolase 40 (EC 3.4.19.12) (Deubiquitinating enzyme 40) (Ubiquitin thioesterase 40) (Ubiquitin-specific-processing protease 40)
P51399	2e-87	58.2281	LOX5_MESAU	Arachidonate 5-lipoxygenase (5-LO) (5-lipoxygenase) (EC 1.13.11.34)
Q5ZIQ3	9e-61	58.1266	HNRPK_CHICK	Heterogeneous nuclear ribonucleoprotein K (hnRNP K)
Q5RBR7	8e-81	58.045	LYPA1_PONAB	Acyl-protein thioesterase 1 (APT-1) (EC 3.1.2.-) (Lysophospholipase 1) (Lysophospholipase I) (LPL-I) (LysoPLA I)
Q78ZA7	6e-96	57.9496	NP1L4_MOUSE	Nucleosome assembly protein 1-like 4
Q08093	5e-44	57.8632	CNN2_MOUSE	Calponin-2 (Calponin H2, smooth muscle) (Neutral calponin)
P15178	0	57.7702	SYDC_RAT	Aspartate--tRNA ligase, cytoplasmic (EC 6.1.1.12) (Aspartyl-tRNA synthetase) (AspRS)
P70297	2e-140	57.7595	STAM1_MOUSE	Signal transducing adapter molecule 1 (STAM-1)
Q8IWB9	1e-115	57.7365	TEX2_HUMAN	Testis-expressed sequence 2 protein (Transmembrane protein 96)
Q5RID7	4e-155	57.6945	SNX17_DANRE	Sorting nexin-17
Q9VRV7	8e-60	57.6112	SF3B6_DROME	Splicing factor 3B subunit 6-like protein (Pre-mRNA branch site p14-like protein)
O88696	2e-106	57.4059	CLPP_MOUSE	ATP-dependent Clp protease proteolytic subunit, mitochondrial (EC 3.4.21.92) (Endopeptidase Clp)
Q8WML3	9e-130	57.3557	KAT6B_MACFA	Histone acetyltransferase KAT6B (EC 2.3.1.48) (MOZ, YBF2/SAS3, SAS2 and TIP60 protein 4) (MYST-4)
Q01196	1e-66	57.2516	RUNX1_HUMAN	Runt-related transcription factor 1 (Acute myeloid leukemia 1 protein) (Core-binding factor subunit alpha-2) (CBF-alpha-2) (Oncogene AML-1) (Polyomavirus enhancer-binding protein 2 alpha B subunit) (PEA2-alpha B) (PEBP2-alpha B) (SL3-3 enhancer factor 1 alpha B subunit) (SL3/AKV core-binding factor alpha B subunit)
Q5F450	0	57.2157	PAN2_CHICK	PAB-dependent poly(A)-specific ribonuclease subunit PAN2 (EC 3.1.13.4) (Inactive ubiquitin carboxyl-terminal hydrolase 52) (PAB1P-dependent poly(A)-nuclease) (PAN deadenylation complex catalytic subunit 2)
P27704	4e-112	57.1394	MK06_RAT	Mitogen-activated protein kinase 6 (MAP kinase 6) (MAPK 6) (EC 2.7.11.24) (Extracellular signal-regulated kinase 3) (ERK-3) (p55-MAPK)
Q8TAD8	4e-70	57.1196	SNIP1_HUMAN	Smad nuclear-interacting protein 1 (FHA domain-containing protein SNIP1)
Q9Y3D5	1e-11	57.0208	RT18C_HUMAN	28S ribosomal protein S18c, mitochondrial (MRP-S18-c) (Mrps18-c) (S18mt-c) (28S ribosomal protein S18-1, mitochondrial) (MRP-S18-1)
O70589	7e-109	56.9893	CSKP_MOUSE	Peripheral plasma membrane protein CASK (EC 2.7.11.1) (Calcium/calmodulin-dependent serine protein kinase)
Q2M3X8	5e-63	56.8194	PHAR1_MOUSE	Phosphatase and actin regulator 1
Q86VX9	6e-157	56.7854	MON1A_HUMAN	Vacuolar fusion protein MON1 homolog A
O35134	0	56.765	RPA1_MOUSE	DNA-directed RNA polymerase I subunit RPA1 (RNA polymerase I subunit A1) (EC 2.7.7.6) (DNA-directed RNA polymerase I largest subunit) (DNA-directed RNA polymerase I subunit A) (RNA polymerase I 194 kDa subunit) (RPA194)
Q6DCT2	1e-63	56.6015	CJ076_XENLA	UPF0668 protein C10orf76 homolog
P52899	6e-178	56.4864	ODPA_CAEEL	Probable pyruvate dehydrogenase E1 component subunit alpha, mitochondrial (PDHE1-A) (EC 1.2.4.1)
Q5PQ71	3e-80	56.441	ISOC2_XENLA	Isochorismatase domain-containing protein 2, mitochondrial
P48509	4e-10	56.2228	CD151_HUMAN	CD151 antigen (GP27) (Membrane glycoprotein SFA-1) (Platelet-endothelial tetraspan antigen 3) (PETA-3) (Tetraspanin-24) (Tspan-24) (CD antigen CD151)
A3KPW9	1e-36	56.2047	BAG6_DANRE	Large proline-rich protein BAG6 (BCL2-associated athanogene 6) (HLA-B-associated transcript 3)
Q9Z321	0	56.1067	TOP3B_MOUSE	DNA topoisomerase 3-beta-1 (EC 5.99.1.2) (DNA topoisomerase III beta-1)
P13709	7e-55	55.9031	FSH_DROME	Homeotic protein female sterile (Fragile-chorion membrane protein)
Q5ZHV2	0	55.7384	NAA35_CHICK	N-alpha-acetyltransferase 35, NatC auxiliary subunit (Protein MAK10 homolog)
O00214	2e-47	55.6492	LEG8_HUMAN	Galectin-8 (Gal-8) (Po66 carbohydrate-binding protein) (Po66-CBP) (Prostate carcinoma tumor antigen 1) (PCTA-1)
O02739	6e-69	55.5667	SPB6_BOVIN	Serpin B6 (Proteinase inhibitor 6) (Serine proteinase inhibitor B-43)
Q6PFS7	2e-53	55.5112	ATG3_DANRE	Ubiquitin-like-conjugating enzyme ATG3 (EC 6.3.2.-) (Autophagy-related protein 3) (APG3-like)
Q80Z70	0	55.339	SE1L1_RAT	Protein sel-1 homolog 1 (Suppressor of lin-12-like protein 1) (Sel-1L)
Q8VD04	7e-111	55.2849	GRAP1_MOUSE	GRIP1-associated protein 1 (GRASP-1) (HCMV-interacting protein)
Q9W5N0	1e-53	55.2779	COA7_DROME	Cytochrome c oxidase assembly factor 7 homolog (Beta-lactamase hcp-like protein CG13865) (Sel1 repeat-containing protein 1 homolog)
Q99766	4e-31	55.2663	ATP5S_HUMAN	ATP synthase subunit s, mitochondrial (ATP synthase-coupling factor B) (FB) (Mitochondrial ATP synthase regulatory component factor B)
P48067	2e-141	55.2431	SC6A9_HUMAN	Sodium- and chloride-dependent glycine transporter 1 (GlyT-1) (GlyT1) (Solute carrier family 6 member 9)
Q8VDU0	0	55.2105	GPSM2_MOUSE	G-protein-signaling modulator 2 (Pins homolog)
O94875	2e-36	55.1486	SRBS2_HUMAN	Sorbin and SH3 domain-containing protein 2 (Arg/Abl-interacting protein 2) (ArgBP2) (Sorbin)
C3YFB4	3e-57	55.1129	DRE2_BRAFL	Anamorsin homolog (Fe-S cluster assembly protein DRE2 homolog)
Q32NH8	9e-131	54.6211	PLCD4_XENLA	1-phosphatidylinositol 4,5-bisphosphate phosphodiesterase delta-4 (EC 3.1.4.11) (Phosphoinositide phospholipase C-delta-4) (Phospholipase C-delta-4) (PLC-delta-4)
Q8TAD4	0	54.5674	ZNT5_HUMAN	Zinc transporter 5 (ZnT-5) (Solute carrier family 30 member 5) (ZnT-like transporter 1) (hZTL1)
Q5HYK7	7e-26	54.345	SH319_HUMAN	SH3 domain-containing protein 19 (ADAM-binding protein Eve-1) (EEN-binding protein) (EBP)
P62154	1e-102	54.2673	CALM_LOCMI	Calmodulin (CaM)
Q6GLT8	7e-100	54.2627	FAHD2_XENLA	Fumarylacetoacetate hydrolase domain-containing protein 2 (EC 3.-.-.-)
O75534	2e-138	54.2429	CSDE1_HUMAN	Cold shock domain-containing protein E1 (N-ras upstream gene protein) (Protein UNR)
Q1LVZ2	4e-28	54.0568	MARH2_DANRE	E3 ubiquitin-protein ligase MARCH2 (EC 6.3.2.-) (Membrane-associated RING finger protein 2) (Membrane-associated RING-CH protein II) (MARCH-II)
Q3T075	2e-35	53.9991	STX8_BOVIN	Syntaxin-8
O95490	2e-104	53.8719	LPHN2_HUMAN	Latrophilin-2 (Calcium-independent alpha-latrotoxin receptor 2) (CIRL-2) (Latrophilin homolog 1) (Lectomedin-1)
Q9DC22	4e-51	53.8701	DCAF6_MOUSE	DDB1- and CUL4-associated factor 6 (IQ motif and WD repeat-containing protein 1) (Nuclear receptor interaction protein) (NRIP)
Q5ZME8	0	53.8497	SMU1_CHICK	WD40 repeat-containing protein SMU1 (Smu-1 suppressor of mec-8 and unc-52 protein homolog)
Q8K3X2	2e-161	53.7966	FCL_CRIGR	GDP-L-fucose synthase (EC 1.1.1.271) (GDP-4-keto-6-deoxy-D-mannose-3,5-epimerase-4-reductase) (Protein FX) (Red cell NADP(H)-binding protein)
Q8BFY6	8e-51	53.7587	PEF1_MOUSE	Peflin (PEF protein with a long N-terminal hydrophobic domain) (Penta-EF hand domain-containing protein 1)
Q92616	0	53.7088	GCN1L_HUMAN	Translational activator GCN1 (HsGCN1) (GCN1-like protein 1)
Q6DGQ0	2e-58	53.6809	SPT4H_DANRE	Transcription elongation factor SPT4 (DRB sensitivity-inducing factor small subunit) (DSIF small subunit)
Q5XI28	1e-13	53.6324	RAVR1_RAT	Ribonucleoprotein PTB-binding 1 (Protein raver-1)
P21369	1e-17	53.4344	PNCA_ECOLI	Pyrazinamidase/nicotinamidase (PZAase) (EC 3.5.1.-) (EC 3.5.1.19) (Nicotine deamidase) (NAMase)
Q8NB25	1e-23	53.4062	F184A_HUMAN	Protein FAM184A
Q921M4	8e-113	53.3935	GOGA2_MOUSE	Golgin subfamily A member 2 (130 kDa cis-Golgi matrix protein) (GM130)
Q9VYY9	0	53.3584	EVI5_DROME	Ecotropic viral integration site 5 ortholog
Q9Y5Z4	3e-24	53.3567	HEBP2_HUMAN	Heme-binding protein 2 (Placental protein 23) (PP23) (Protein SOUL)
Q5R4G6	0	53.3552	CUL1_PONAB	Cullin-1 (CUL-1)
P40826	1e-142	53.3518	UBP14_RABIT	Ubiquitin carboxyl-terminal hydrolase 14 (EC 3.4.19.12) (Deubiquitinating enzyme 14) (Ubiquitin thioesterase 14) (Ubiquitin-specific-processing protease 14)
Q15427	9e-138	53.3084	SF3B4_HUMAN	Splicing factor 3B subunit 4 (Pre-mRNA-splicing factor SF3b 49 kDa subunit) (SF3b50) (Spliceosome-associated protein 49) (SAP 49)
Q8CFV2	6e-29	53.1823	F149A_MOUSE	Protein FAM149A
P50453	9e-77	53.1393	SPB9_HUMAN	Serpin B9 (Cytoplasmic antiproteinase 3) (CAP-3) (CAP3) (Peptidase inhibitor 9) (PI-9)
Q5ZM71	1e-94	53.0481	SP20H_CHICK	Transcription factor SPT20 homolog
Q4N4N8	6e-22	53.0353	TXND_THEPA	Thioredoxin domain-containing protein (Membrane protein 23) (mp23)
Q90WU3	0	52.7159	DDX1_CHICK	ATP-dependent RNA helicase DDX1 (EC 3.6.4.13) (DEAD box protein 1)
Q4PZA2	1e-22	52.6951	ECE1_MOUSE	Endothelin-converting enzyme 1 (ECE-1) (EC 3.4.24.71)
A4IHY1	2e-23	52.658	PSMG1_XENTR	Proteasome assembly chaperone 1
Q9W0K0	9e-66	52.5183	JIP1_DROME	JNK-interacting protein 1 (JIP-1) (APP-like-interacting protein 1) (APLIP1) (Protein eye developmental SP512)
P48053	2e-119	52.5049	YPD1_CAEEL	Uncharacterized protein C05D11.1
Q99L45	6e-104	52.4919	IF2B_MOUSE	Eukaryotic translation initiation factor 2 subunit 2 (Eukaryotic translation initiation factor 2 subunit beta) (eIF-2-beta)
Q9D4H8	0	52.4498	CUL2_MOUSE	Cullin-2 (CUL-2)
Q91YR1	2e-145	52.4252	TWF1_MOUSE	Twinfilin-1 (Protein A6)
P23950	9e-36	52.3859	TISB_MOUSE	Zinc finger protein 36, C3H1 type-like 1 (Butyrate response factor 1) (Protein TIS11B)
Q24342	4e-102	52.3793	FNG_DROME	Fringe glycosyltransferase (EC 2.4.1.222) (O-fucosylpeptide 3-beta-N-acetylglucosaminyltransferase)
P51569	5e-64	52.0583	AGAL_MOUSE	Alpha-galactosidase A (EC 3.2.1.22) (Alpha-D-galactosidase A) (Alpha-D-galactoside galactohydrolase) (Melibiase)
Q7TPM9	2e-85	52.0377	MTMRA_MOUSE	Myotubularin-related protein 10
O95470	2e-116	51.9731	SGPL1_HUMAN	Sphingosine-1-phosphate lyase 1 (S1PL) (SP-lyase 1) (SPL 1) (hSPL) (EC 4.1.2.27) (Sphingosine-1-phosphate aldolase)
Q9CS74	2e-164	51.9614	SGT1_MOUSE	Protein SGT1 homolog (Ecdysoneless homolog)
Q9TTY2	1e-44	51.9379	FER_CANFA	Tyrosine-protein kinase Fer (EC 2.7.10.2) (Proto-oncogene c-Fer) (p94-Fer)
Q63829	2e-41	51.8804	COMD3_MOUSE	COMM domain-containing protein 3 (Bmi-1 upstream gene protein) (Bup protein)
P31327	0	51.8745	CPSM_HUMAN	Carbamoyl-phosphate synthase [ammonia], mitochondrial (EC 6.3.4.16) (Carbamoyl-phosphate synthetase I) (CPSase I)
Q5ZJL8	3e-83	51.7958	ABHDD_CHICK	Alpha/beta hydrolase domain-containing protein 13 (Abhydrolase domain-containing protein 13) (EC 3.-.-.-)
A7RWD2	2e-117	51.7254	CIAO1_NEMVE	Probable cytosolic iron-sulfur protein assembly protein CIAO1 homolog
A5A777	3e-23	51.6746	BL1S5_PIG	Biogenesis of lysosome-related organelles complex 1 subunit 5 (BLOC-1 subunit 5) (Protein Muted homolog)
Q949P2	4e-116	51.6278	COPDA_ARATH	Probable cytosolic oligopeptidase A (EC 3.4.24.70) (Thimet metalloendopeptidase 2) (Zincin-like metalloproteases family protein 2)
Q91738	3e-28	51.623	FAK1_XENLA	Focal adhesion kinase 1 (FADK 1) (EC 2.7.10.2) (Protein-tyrosine kinase 2) (pp125FAK)
P53708	2e-157	51.5151	ITA8_HUMAN	Integrin alpha-8 [Cleaved into: Integrin alpha-8 heavy chain; Integrin alpha-8 light chain]
D4ABX8	1e-26	51.4594	LRFN4_RAT	Leucine-rich repeat and fibronectin type-III domain-containing protein 4
Q9NR30	0	51.3837	DDX21_HUMAN	Nucleolar RNA helicase 2 (EC 3.6.4.13) (DEAD box protein 21) (Gu-alpha) (Nucleolar RNA helicase Gu) (Nucleolar RNA helicase II) (RH II/Gu)
Q8QHI3	9e-90	51.3239	ARL3_XENLA	ADP-ribosylation factor-like protein 3
Q8BLF1	2e-14	51.2809	NCEH1_MOUSE	Neutral cholesterol ester hydrolase 1 (NCEH) (EC 3.1.1.-) (Arylacetamide deacetylase-like 1) (Chlorpyrifos oxon-binding protein) (CPO-BP)
Q07839	6e-22	51.1581	EG13_ECHGR	Antigen EG13
Q9BXW7	1e-95	51.115	CECR5_HUMAN	Cat eye syndrome critical region protein 5
Q6P6Y1	4e-29	51.0597	K1468_DANRE	LisH domain and HEAT repeat-containing protein KIAA1468 homolog
Q8AY73	0	51.0131	XPO2_ORENI	Exportin-2 (Exp2) (Cellular apoptosis susceptibility protein) (Chromosome segregation 1-like protein) (Importin-alpha re-exporter)
P31410	1e-158	50.8825	VATB_HELVI	V-type proton ATPase subunit B (V-ATPase subunit B) (Vacuolar proton pump subunit B)
Q92614	0	50.8787	MY18A_HUMAN	Unconventional myosin-XVIIIa (Molecule associated with JAK3 N-terminus) (MAJN) (Myosin containing a PDZ domain)
Q9QXM0	6e-101	50.8764	ABHD2_MOUSE	Abhydrolase domain-containing protein 2 (EC 3.1.1.-) (Lung alpha/beta hydrolase 2) (MmLABH2)
P23727	1e-127	50.7927	P85A_BOVIN	Phosphatidylinositol 3-kinase regulatory subunit alpha (PI3-kinase regulatory subunit alpha) (PI3K regulatory subunit alpha) (PtdIns-3-kinase regulatory subunit alpha) (Phosphatidylinositol 3-kinase 85 kDa regulatory subunit alpha) (PI3-kinase subunit p85-alpha) (PtdIns-3-kinase regulatory subunit p85-alpha)
Q9QYJ0	5e-113	50.6072	DNJA2_MOUSE	DnaJ homolog subfamily A member 2 (mDj3)
F1RCR6	0	50.6	TRIPC_DANRE	E3 ubiquitin-protein ligase TRIP12 (EC 6.3.2.-) (Thyroid receptor-interacting protein 12) (TR-interacting protein 12) (TRIP-12)
Q8K057	1e-104	50.3198	IFT80_MOUSE	Intraflagellar transport protein 80 homolog (WD repeat-containing protein 56)
Q62920	3e-11	50.2855	PDLI5_RAT	PDZ and LIM domain protein 5 (Enigma homolog) (Enigma-like PDZ and LIM domains protein)
Q32L67	1e-28	50.1635	GLRX2_BOVIN	Glutaredoxin-2, mitochondrial
O35115	2e-111	50.0963	FHL2_RAT	Four and a half LIM domains protein 2 (FHL-2) (LIM domain protein DRAL) (Skeletal muscle LIM-protein 3) (SLIM-3)
Q8IRI6	3e-15	49.8462	GTR1_DROME	Glucose transporter type 1
Q9Z136	4e-69	49.717	TSC1_RAT	Hamartin (Tuberous sclerosis 1 protein homolog)
Q5E9N0	4e-148	49.655	BYST_BOVIN	Bystin
Q2PW47	5e-86	49.491	MED24_DANRE	Mediator of RNA polymerase II transcription subunit 24 (Mediator complex subunit 24) (Protein lessen) (Thyroid hormone receptor-associated protein 4 homolog) (Trap100 homolog)
Q96J01	7e-178	49.4765	THOC3_HUMAN	THO complex subunit 3 (Tho3) (TEX1 homolog) (hTREX45)
Q3TN34	1e-49	49.4295	MILK2_MOUSE	MICAL-like protein 2 (Junctional Rab13-binding protein) (Molecule interacting with CasL-like 2) (MICAL-L2)
Q6ZPY7	0	49.3729	KDM3B_MOUSE	Lysine-specific demethylase 3B (EC 1.14.11.-) (JmjC domain-containing histone demethylation protein 2B) (Jumonji domain-containing protein 1B)
P30876	7e-40	49.3507	RPB2_HUMAN	DNA-directed RNA polymerase II subunit RPB2 (EC 2.7.7.6) (DNA-directed RNA polymerase II 140 kDa polypeptide) (DNA-directed RNA polymerase II subunit B) (RNA polymerase II subunit 2) (RNA polymerase II subunit B2)
Q01240	9e-13	49.3409	NF60_DORPE	60 kDa neurofilament protein (NF60)
Q9DCM0	1e-18	49.3043	ETHE1_MOUSE	Persulfide dioxygenase ETHE1, mitochondrial (EC 1.13.11.18) (Ethylmalonic encephalopathy protein 1 homolog) (Hepatoma subtracted clone one protein) (Sulfur dioxygenase ETHE1)
A1RYE4	1e-44	49.1569	GYAR_THEPD	Glyoxylate reductase (EC 1.1.1.26)
Q12882	0	49.1465	DPYD_HUMAN	Dihydropyrimidine dehydrogenase [NADP(+)] (DHPDHase) (DPD) (EC 1.3.1.2) (Dihydrothymine dehydrogenase) (Dihydrouracil dehydrogenase)
Q96AY4	3e-28	49.1111	TTC28_HUMAN	Tetratricopeptide repeat protein 28 (TPR repeat protein 28) (TPR repeat-containing big gene cloned at Keio)
Q5RGB8	2e-24	48.953	KLH26_DANRE	Kelch-like protein 26
Q8TCJ2	6e-170	48.89	STT3B_HUMAN	Dolichyl-diphosphooligosaccharide--protein glycosyltransferase subunit STT3B (Oligosaccharyl transferase subunit STT3B) (STT3-B) (EC 2.4.99.18) (Source of immunodominant MHC-associated peptides homolog)
Q9W770	3e-96	48.8106	SPON1_CHICK	Spondin-1 (F-spondin)
P51644	1e-90	48.8004	ARF4_XENLA	ADP-ribosylation factor 4
Q0P5H8	3e-47	48.7842	HERP2_BOVIN	Homocysteine-responsive endoplasmic reticulum-resident ubiquitin-like domain member 2 protein
Q10068	3e-39	48.7533	YAN2_SCHPO	Uncharacterized protein C3H1.02c
Q8WVM8	0	48.5341	SCFD1_HUMAN	Sec1 family domain-containing protein 1 (SLY1 homolog) (Sly1p) (Syntaxin-binding protein 1-like 2)
Q7L7X3	1e-146	48.5046	TAOK1_HUMAN	Serine/threonine-protein kinase TAO1 (EC 2.7.11.1) (Kinase from chicken homolog B) (hKFC-B) (MARK Kinase) (MARKK) (Prostate-derived sterile 20-like kinase 2) (PSK-2) (PSK2) (Prostate-derived STE20-like kinase 2) (Thousand and one amino acid protein kinase 1) (TAOK1) (hTAOK1)
Q9VN27	2e-84	48.4615	LIPT2_DROME	Putative lipoyltransferase 2, mitochondrial (EC 2.3.1.181) (Lipoate-protein ligase B) (Lipoyl/octanoyl transferase) (Octanoyl-[acyl-carrier-protein]-protein N-octanoyltransferase)
Q3T0V9	2e-161	48.397	DEOC_BOVIN	Deoxyribose-phosphate aldolase (DERA) (EC 4.1.2.4) (2-deoxy-D-ribose 5-phosphate aldolase) (Phosphodeoxyriboaldolase) (Deoxyriboaldolase)
Q8VC31	2e-18	48.3741	CCDC9_MOUSE	Coiled-coil domain-containing protein 9
Q9Y5J7	6e-19	48.3034	TIM9_HUMAN	Mitochondrial import inner membrane translocase subunit Tim9
Q5R9W6	6e-50	48.2585	TAF13_PONAB	Transcription initiation factor TFIID subunit 13 (Transcription initiation factor TFIID 18 kDa subunit) (TAF(II)18) (TAFII-18) (TAFII18)
Q9VUJ0	7e-85	48.2581	RM39_DROME	39S ribosomal protein L39, mitochondrial (MRP-L39) (MRP-L5)
P70627	0	48.1939	FOLH1_RAT	Glutamate carboxypeptidase 2 (EC 3.4.17.21) (Folate hydrolase 1) (Folylpoly-gamma-glutamate carboxypeptidase) (FGCP) (Glutamate carboxypeptidase II) (GCPII) (Membrane glutamate carboxypeptidase) (mGCP) (N-acetylated-alpha-linked acidic dipeptidase I) (NAALADase I) (Prostate-specific membrane antigen homolog) (Pteroylpoly-gamma-glutamate carboxypeptidase)
P22127	7e-100	48.1864	RAB10_DIPOM	Ras-related protein Rab-10 (ORA1)
Q99PV0	0	48.1385	PRP8_MOUSE	Pre-mRNA-processing-splicing factor 8 (Splicing factor Prp8)
Q3SWY2	0	48.0894	ILK_BOVIN	Integrin-linked protein kinase (EC 2.7.11.1)
Q9C005	1e-29	48.0529	DPY30_HUMAN	Protein dpy-30 homolog (Dpy-30-like protein) (Dpy-30L)
Q9VYI3	8e-23	47.9816	RM49_DROME	Probable 39S ribosomal protein L49, mitochondrial (L49mt) (MRP-L49)
P97300	3e-26	47.8975	NPTN_MOUSE	Neuroplastin (Stromal cell-derived receptor 1) (SDR-1)
Q3U288	3e-07	47.8655	ZN710_MOUSE	Zinc finger protein 710
O43581	4e-120	47.7382	SYT7_HUMAN	Synaptotagmin-7 (IPCA-7) (Prostate cancer-associated protein 7) (Synaptotagmin VII) (SytVII)
Q28623	8e-133	47.7285	SLMAP_RABIT	Sarcolemmal membrane-associated protein (Sarcolemmal-associated protein)
P26696	0	47.6863	MK01_XENLA	Mitogen-activated protein kinase 1 (MAP kinase 1) (MAPK 1) (EC 2.7.11.24) (M phase MAP kinase) (Myelin basic protein kinase) (MBP kinase) (Myelin xP42 protein kinase)
Q5I0K7	3e-54	47.5773	ALG13_RAT	UDP-N-acetylglucosamine transferase subunit ALG13 homolog (EC 2.4.1.141) (Glycosyltransferase 28 domain-containing protein 1)
Q5JSL3	8e-138	47.5706	DOC11_HUMAN	Dedicator of cytokinesis protein 11 (Activated Cdc42-associated guanine nucleotide exchange factor) (ACG) (Zizimin-2)
P35550	2e-105	47.4778	FBRL_MOUSE	rRNA 2'-O-methyltransferase fibrillarin (EC 2.1.1.-) (Histone-glutamine methyltransferase) (Nucleolar protein 1)
Q6V1X1	4e-85	47.4276	DPP8_HUMAN	Dipeptidyl peptidase 8 (DP8) (EC 3.4.14.5) (Dipeptidyl peptidase IV-related protein 1) (DPRP-1) (Dipeptidyl peptidase VIII) (DPP VIII) (Prolyl dipeptidase DPP8)
Q08D64	2e-11	47.4272	ABCB6_XENTR	ATP-binding cassette sub-family B member 6, mitochondrial
Q5RF84	5e-38	47.4021	UB2G2_PONAB	Ubiquitin-conjugating enzyme E2 G2 (EC 6.3.2.19) (Ubiquitin carrier protein G2) (Ubiquitin-protein ligase G2)
Q2KI56	1e-82	47.3831	CSN7B_BOVIN	COP9 signalosome complex subunit 7b (SGN7b) (Signalosome subunit 7b)
Q70UZ7	8e-13	47.3066	VWA2_MOUSE	von Willebrand factor A domain-containing protein 2 (A domain-containing protein similar to matrilin and collagen) (AMACO)
P09925	3e-83	47.1625	SURF1_MOUSE	Surfeit locus protein 1
P14562	1e-09	47.0454	LAMP1_RAT	Lysosome-associated membrane glycoprotein 1 (LAMP-1) (Lysosome-associated membrane protein 1) (120 kDa lysosomal membrane glycoprotein) (LGP-120) (CD107 antigen-like family member A) (CD antigen CD107a)
Q9D9I4	4e-120	47.0033	TBC20_MOUSE	TBC1 domain family member 20
Q7Z6M2	8e-14	46.9625	FBX33_HUMAN	F-box only protein 33
Q9UPN6	7e-61	46.9405	SCAF8_HUMAN	Protein SCAF8 (CDC5L complex-associated protein 7) (RNA-binding motif protein 16) (SR-related and CTD-associated factor 8)
Q5PQY6	6e-139	46.8633	LONP2_DANRE	Lon protease homolog 2, peroxisomal (EC 3.4.21.-)
Q6ING9	1e-07	46.8438	PPM1K_XENLA	Protein phosphatase 1K, mitochondrial (EC 3.1.3.16) (Protein phosphatase 2C isoform kappa) (PP2C-kappa)
A5PKG6	0	46.6711	UBE4A_BOVIN	Ubiquitin conjugation factor E4 A (EC 6.3.2.-)
Q8JG33	4e-25	46.6231	WFDC1_CHICK	WAP four-disulfide core domain protein 1 (Protein ps20)
Q8IVF5	0	46.6136	TIAM2_HUMAN	T-lymphoma invasion and metastasis-inducing protein 2 (TIAM-2) (SIF and TIAM1-like exchange factor)
Q9P283	2e-35	46.5393	SEM5B_HUMAN	Semaphorin-5B
P70618	1e-166	46.4845	MK14_RAT	Mitogen-activated protein kinase 14 (MAP kinase 14) (MAPK 14) (EC 2.7.11.24) (CRK1) (Mitogen-activated protein kinase p38 alpha) (MAP kinase p38 alpha)
Q4R528	1e-135	46.4729	F188A_MACFA	Protein FAM188A (Protein CARP)
Q13614	0	46.4207	MTMR2_HUMAN	Myotubularin-related protein 2 (Phosphatidylinositol-3,5-bisphosphate 3-phosphatase) (EC 3.1.3.95) (Phosphatidylinositol-3-phosphate phosphatase) (EC 3.1.3.64)
Q8C811	8e-111	46.4166	S35E2_MOUSE	Solute carrier family 35 member E2
B2KI64	1e-55	46.4056	PI4KB_RHIFE	Phosphatidylinositol 4-kinase beta (PI4K-beta) (PI4Kbeta) (PtdIns 4-kinase beta) (EC 2.7.1.67)
Q5PPZ9	4e-112	46.3852	GDS1B_XENLA	Rap1 GTPase-GDP dissociation stimulator 1-B (Rap1gds1-B protein) (RalB-binding protein B) (XsmgGDS-B) (smgGDS-B)
Q3SZV2	2e-25	46.3719	KXDL1_BOVIN	KxDL motif-containing protein 1
Q27968	1e-173	46.3529	DNJC3_BOVIN	DnaJ homolog subfamily C member 3 (Interferon-induced, double-stranded RNA-activated protein kinase inhibitor) (Protein kinase inhibitor of 58 kDa) (Protein kinase inhibitor p58)
P21839	2e-121	46.276	ODBB_BOVIN	2-oxoisovalerate dehydrogenase subunit beta, mitochondrial (EC 1.2.4.4) (Branched-chain alpha-keto acid dehydrogenase E1 component beta chain) (BCKDE1B) (BCKDH E1-beta)
Q08DZ2	0	46.2578	PRP4B_BOVIN	Serine/threonine-protein kinase PRP4 homolog (EC 2.7.11.1) (PRP4 pre-mRNA-processing factor 4 homolog)
Q703I1	7e-07	46.1627	OSER1_RAT	Oxidative stress-responsive serine-rich protein 1 (Oxidative stress-responsive protein 1) (Peroxide-inducible transcript 1 protein)
Q8VD50	4e-25	46.1287	DDT4L_RAT	DNA damage-inducible transcript 4-like protein (Soleus muscle atrophied after hindlimb suspension protein 1)
Q6U6G5	2e-106	46.116	ZC3HF_RAT	Zinc finger CCCH domain-containing protein 15 (p48ZnF)
Q6ZT07	0	46.0787	TBCD9_HUMAN	TBC1 domain family member 9 (TBC1 domain family member 9A)
O35344	0	46.0349	IMA4_MOUSE	Importin subunit alpha-4 (Importin alpha Q2) (Qip2) (Karyopherin subunit alpha-3)
Q13148	4e-129	45.898	TADBP_HUMAN	TAR DNA-binding protein 43 (TDP-43)
Q7SXI6	2e-56	45.8805	NDL1A_DANRE	Nuclear distribution protein nudE-like 1-A
Q9HBL0	1e-134	45.854	TENS1_HUMAN	Tensin-1
Q6P2Z0	5e-168	45.8425	BZW1_XENTR	Basic leucine zipper and W2 domain-containing protein 1
Q8N3C7	4e-57	45.7744	CLIP4_HUMAN	CAP-Gly domain-containing linker protein 4 (Restin-like protein 2)
Q8IWX8	3e-32	45.6469	CHERP_HUMAN	Calcium homeostasis endoplasmic reticulum protein (ERPROT 213-21) (SR-related CTD-associated factor 6)
P59913	9e-106	45.6205	PCMD1_MOUSE	Protein-L-isoaspartate O-methyltransferase domain-containing protein 1
Q400C8	3e-07	45.5669	AMZ2_MOUSE	Archaemetzincin-2 (EC 3.4.-.-) (Archeobacterial metalloproteinase-like protein 2)
P37892	7e-109	45.5585	CBPE_LOPAM	Carboxypeptidase E (CPE) (EC 3.4.17.10) (Carboxypeptidase H) (CPH) (Enkephalin convertase) (Prohormone-processing carboxypeptidase)
Q5ZJ75	0	45.5454	SL9A8_CHICK	Sodium/hydrogen exchanger 8 (Na(+)/H(+) exchanger 8) (NHE-8) (Solute carrier family 9 member 8)
P62870	3e-39	45.5415	ELOB_RAT	Transcription elongation factor B polypeptide 2 (Elongin 18 kDa subunit) (Elongin-B) (EloB) (RNA polymerase II transcription factor SIII subunit B) (SIII p18)
Q5ZLD3	3e-54	45.5268	KLH13_CHICK	Kelch-like protein 13
P10733	3e-14	45.508	SEVE_DICDI	Severin
P55786	0	45.4927	PSA_HUMAN	Puromycin-sensitive aminopeptidase (PSA) (EC 3.4.11.14) (Cytosol alanyl aminopeptidase) (AAP-S)
Q9D4P0	2e-105	45.3754	ARL5B_MOUSE	ADP-ribosylation factor-like protein 5B (ADP-ribosylation factor-like protein 8)
Q13371	1e-60	45.3739	PHLP_HUMAN	Phosducin-like protein (PHLP)
Q60HG0	2e-22	45.3101	FKTN_MACFA	Fukutin (EC 2.-.-.-)
Q6P2B1	5e-86	45.2788	TNPO3_MOUSE	Transportin-3
Q5RCI9	4e-20	45.2204	PCNP_PONAB	PEST proteolytic signal-containing nuclear protein (PCNP) (PEST-containing nuclear protein)
O95630	2e-112	45.1971	STABP_HUMAN	STAM-binding protein (EC 3.4.19.-) (Associated molecule with the SH3 domain of STAM) (Endosome-associated ubiquitin isopeptidase)
Q5U3A7	0	45.1445	OPA1_DANRE	Dynamin-like 120 kDa protein, mitochondrial (EC 3.6.5.5) (Optic atrophy protein 1 homolog) [Cleaved into: Dynamin-like 120 kDa protein, form S1]
Q9CSN1	2e-41	45.1151	SNW1_MOUSE	SNW domain-containing protein 1 (Nuclear protein SkiP) (Ski-interacting protein)
B0W6M9	0	45.0548	SUR8_CULQU	Leucine-rich repeat protein soc-2 homolog (Protein Sur-8 homolog) (Protein soc-2 homolog)
Q6AXT0	8e-50	44.9133	RM37_RAT	39S ribosomal protein L37, mitochondrial (L37mt) (MRP-L37)
Q287T7	4e-122	44.8715	MFRN1_DANRE	Mitoferrin-1 (Mitochondrial iron transporter 1) (Protein frascati) (Solute carrier family 25 member 37)
P56500	4e-112	44.8705	UCP2_RAT	Mitochondrial uncoupling protein 2 (UCP 2) (Solute carrier family 25 member 8)
Q6P0C6	1e-51	44.8527	LHPL2_DANRE	Lipoma HMGIC fusion partner-like 2 protein
O15014	3e-38	44.8179	ZN609_HUMAN	Zinc finger protein 609
Q8VCI5	2e-45	44.7921	PEX19_MOUSE	Peroxisomal biogenesis factor 19 (Peroxin-19) (Peroxisomal farnesylated protein) (PxF)
Q3T100	1e-29	44.6697	MGST3_BOVIN	Microsomal glutathione S-transferase 3 (Microsomal GST-3) (EC 2.5.1.18)
Q8NCJ5	2e-138	44.6449	SPRY3_HUMAN	SPRY domain-containing protein 3
Q8LFQ6	3e-20	44.6307	GRXC4_ARATH	Glutaredoxin-C4 (AtGrxC4)
Q5R592	4e-47	44.5944	RPAB2_PONAB	DNA-directed RNA polymerases I, II, and III subunit RPABC2 (RNA polymerases I, II, and III subunit ABC2) (DNA-directed RNA polymerase II subunit F) (RPB6 homolog)
A2AWA9	1e-33	44.5624	RBGP1_MOUSE	Rab GTPase-activating protein 1 (GAP and centrosome-associated protein) (Rab6 GTPase-activating protein GAPCenA)
Q4R4T9	1e-43	44.5188	RANB3_MACFA	Ran-binding protein 3 (RanBP3)
Q60465	5e-07	44.5083	PR15A_CRILO	Protein phosphatase 1 regulatory subunit 15A (Growth arrest and DNA damage-inducible protein GADD34) (Myeloid differentiation primary response protein MyD116 homolog)
Q9Y6I7	3e-108	44.4556	WSB1_HUMAN	WD repeat and SOCS box-containing protein 1 (WSB-1) (SOCS box-containing WD protein SWiP-1)
O14730	5e-132	44.4447	RIOK3_HUMAN	Serine/threonine-protein kinase RIO3 (EC 2.7.11.1) (RIO kinase 3) (sudD homolog)
Q6GLB5	1e-68	44.407	ELAV1_XENTR	ELAV-like protein 1 (Protein ElrA)
Q8VHR5	1e-37	44.3586	P66B_MOUSE	Transcriptional repressor p66-beta (GATA zinc finger domain-containing protein 2B) (p66/p68)
O94901	6e-71	44.3485	SUN1_HUMAN	SUN domain-containing protein 1 (Protein unc-84 homolog A) (Sad1/unc-84 protein-like 1)
Q8R127	2e-59	44.271	SCPDL_MOUSE	Saccharopine dehydrogenase-like oxidoreductase (EC 1.-.-.-)
P43304	0	44.1961	GPDM_HUMAN	Glycerol-3-phosphate dehydrogenase, mitochondrial (GPD-M) (GPDH-M) (EC 1.1.5.3) (mtGPD)
Q7SZR5	5e-41	44.1723	SUMO1_DANRE	Small ubiquitin-related modifier 1 (SUMO-1)
Q0VFM0	6e-59	44.1682	ZFPL1_XENTR	Zinc finger protein-like 1
Q1MTN8	2e-27	44.1647	YGC1_SCHPO	UPF0661 TPR repeat-containing protein C16D10.01c
O62703	0	44.1287	CTBL1_BOVIN	Beta-catenin-like protein 1 (Nuclear-associated protein) (NAP) (p14)
Q4QQW8	1e-141	44.1243	PLBL2_RAT	Putative phospholipase B-like 2 (EC 3.1.1.-) (LAMA-like protein 2) (Lamina ancestor homolog 2) (Phospholipase B domain-containing protein 2)
Q6NRK9	2e-72	44.0565	FA58A_XENLA	Cyclin-related protein FAM58A
Q91YN0	6e-08	44.0422	CL004_MOUSE	Protein C12orf4 homolog
Q6GLV4	1e-31	44.0336	UBX1B_XENLA	UBX domain-containing protein 1-B (SAPK substrate protein 1-B)
P54813	0	44.0289	YME1_CAEEL	ATP-dependent zinc metalloprotease YME1 homolog (EC 3.4.24.-)
Q8NB14	3e-72	43.9599	UBP38_HUMAN	Ubiquitin carboxyl-terminal hydrolase 38 (EC 3.4.19.12) (Deubiquitinating enzyme 38) (HP43.8KD) (Ubiquitin thioesterase 38) (Ubiquitin-specific-processing protease 38)
Q9P2P6	8e-13	43.9116	STAR9_HUMAN	StAR-related lipid transfer protein 9 (START domain-containing protein 9) (StARD9)
Q6DKE0	2e-105	43.8403	DHDH_XENLA	Trans-1,2-dihydrobenzene-1,2-diol dehydrogenase (EC 1.3.1.20) (D-xylose 1-dehydrogenase) (D-xylose-NADP dehydrogenase) (EC 1.1.1.179) (Dimeric dihydrodiol dehydrogenase)
Q9NGC3	1e-131	43.8356	CEG1A_DROME	Centaurin-gamma-1A
Q61083	1e-145	43.784	M3K2_MOUSE	Mitogen-activated protein kinase kinase kinase 2 (EC 2.7.11.25) (MAPK/ERK kinase kinase 2) (MEK kinase 2) (MEKK 2)
Q8CHP6	1e-26	43.7287	PHC3_MOUSE	Polyhomeotic-like protein 3
Q6DIC0	0	43.7078	SMCA2_MOUSE	Probable global transcription activator SNF2L2 (EC 3.6.4.-) (ATP-dependent helicase SMARCA2) (BRG1-associated factor 190B) (BAF190B) (Protein brahma homolog) (SNF2-alpha) (SWI/SNF-related matrix-associated actin-dependent regulator of chromatin subfamily A member 2)
O00625	9e-71	43.691	PIR_HUMAN	Pirin (EC 1.13.11.24) (Probable quercetin 2,3-dioxygenase PIR) (Probable quercetinase)
Q17QB3	6e-136	43.4766	ASAH1_BOVIN	Acid ceramidase (AC) (ACDase) (Acid CDase) (EC 3.5.1.23) (Acylsphingosine deacylase) (N-acylsphingosine amidohydrolase)
O61491	0	43.353	FLOT1_DROME	Flotillin-1
O60264	0	43.2869	SMCA5_HUMAN	SWI/SNF-related matrix-associated actin-dependent regulator of chromatin subfamily A member 5 (SWI/SNF-related matrix-associated actin-dependent regulator of chromatin A5) (EC 3.6.4.-) (Sucrose nonfermenting protein 2 homolog) (hSNF2H)
Q8AVN9	7e-33	43.1697	ZN346_XENLA	Zinc finger protein 346 (Double-stranded RNA-binding protein ZFa) (DsRBP-ZFa) (ZFa) (Just another zinc finger protein) (Protein jaz)
Q96LJ7	6e-11	43.1642	DHRS1_HUMAN	Dehydrogenase/reductase SDR family member 1 (EC 1.1.-.-) (Short chain dehydrogenase/reductase family 19C member 1)
Q27433	4e-112	43.1258	MEC2_CAEEL	Mechanosensory protein 2
Q641A2	0	43.1253	EFR3A_XENLA	Protein EFR3 homolog A (Protein EFR3-like)
Q6IRB3	3e-115	42.985	DCT2B_XENLA	Dynactin subunit 2-B
Q6P988	3e-17	42.9478	NOTUM_HUMAN	Palmitoleoyl-protein carboxylesterase NOTUM (EC 3.1.1.-) (hNOTUM)
Q01813	0	42.9457	PFKAP_HUMAN	ATP-dependent 6-phosphofructokinase, platelet type (ATP-PFK) (PFK-P) (EC 2.7.1.11) (6-phosphofructokinase type C) (Phosphofructo-1-kinase isozyme C) (PFK-C) (Phosphohexokinase)
Q9H0F5	1e-53	42.9095	RNF38_HUMAN	E3 ubiquitin-protein ligase RNF38 (EC 6.3.2.-) (RING finger protein 38)
Q5F418	3e-97	42.8622	PSMD1_CHICK	26S proteasome non-ATPase regulatory subunit 1 (26S proteasome regulatory subunit RPN2) (26S proteasome regulatory subunit S1)
Q29NV5	3e-12	42.8088	RM10_DROPS	39S ribosomal protein L10, mitochondrial (L10mt) (MRP-L10)
Q99471	2e-35	42.7964	PFD5_HUMAN	Prefoldin subunit 5 (C-Myc-binding protein Mm-1) (Myc modulator 1)
Q5XJP1	4e-137	42.6104	TSSC1_DANRE	Protein TSSC1
Q91WM1	5e-82	42.5914	STRBP_MOUSE	Spermatid perinuclear RNA-binding protein
Q0VCU1	0	42.5823	ACOC_BOVIN	Cytoplasmic aconitate hydratase (Aconitase) (EC 4.2.1.3) (Citrate hydro-lyase) (Iron-responsive element-binding protein 1) (IRE-BP 1)
P61258	9e-138	42.5556	PCNA_MACFA	Proliferating cell nuclear antigen (PCNA)
Q6GQT6	0	42.4945	SCAP_MOUSE	Sterol regulatory element-binding protein cleavage-activating protein (SCAP) (SREBP cleavage-activating protein)
Q9CXF4	2e-21	42.4924	TBC15_MOUSE	TBC1 domain family member 15 (GTPase-activating protein RAB7) (GAP for RAB7) (Rab7-GAP)
Q8N5D0	0	42.4889	WDTC1_HUMAN	WD and tetratricopeptide repeats protein 1
O94805	0	42.4535	ACL6B_HUMAN	Actin-like protein 6B (53 kDa BRG1-associated factor B) (Actin-related protein Baf53b) (ArpNalpha) (BRG1-associated factor 53B) (BAF53B)
Q1LY46	1e-18	42.4524	LETM1_DANRE	LETM1 and EF-hand domain-containing protein 1, mitochondrial (Leucine zipper-EF-hand-containing transmembrane protein 1)
A6NEE1	1e-93	42.4522	PLHD1_HUMAN	Pleckstrin homology domain-containing family D member 1 (PH domain-containing family D member 1)
P83917	2e-17	42.423	CBX1_MOUSE	Chromobox protein homolog 1 (Heterochromatin protein 1 homolog beta) (HP1 beta) (Heterochromatin protein p25) (M31) (Modifier 1 protein)
Q8BVG4	5e-08	42.4132	DPP9_MOUSE	Dipeptidyl peptidase 9 (DP9) (EC 3.4.14.5) (Dipeptidyl peptidase IX) (DPP IX) (Dipeptidyl peptidase-like protein 9) (DPLP9)
Q9ULC8	3e-97	42.3466	ZDHC8_HUMAN	Probable palmitoyltransferase ZDHHC8 (EC 2.3.1.225) (Zinc finger DHHC domain-containing protein 8) (DHHC-8) (Zinc finger protein 378)
Q6P1R4	0	42.3438	DUS1L_HUMAN	tRNA-dihydrouridine(16/17) synthase [NAD(P)(+)]-like (EC 1.3.1.-) (tRNA-dihydrouridine synthase 1-like)
Q2M389	0	42.3227	WASH7_HUMAN	WASH complex subunit 7 (Strumpellin and WASH-interacting protein) (SWIP)
Q3UFS0	0	42.3169	ZY11B_MOUSE	Protein zyg-11 homolog B
Q9BXS4	1e-43	42.2844	TMM59_HUMAN	Transmembrane protein 59 (Liver membrane-bound protein)
Q0P457	3e-110	42.2213	KTI12_DANRE	Protein KTI12 homolog
B5XGE7	5e-76	42.1838	TPC2L_SALSA	Trafficking protein particle complex subunit 2-like protein
Q96A49	6e-55	42.1156	SYAP1_HUMAN	Synapse-associated protein 1
Q69ZU8	8e-28	42.0562	ANKR6_MOUSE	Ankyrin repeat domain-containing protein 6 (Diversin)
F1NLH9	1e-100	42.0451	ITPA_CHICK	Inosine triphosphate pyrophosphatase (ITPase) (Inosine triphosphatase) (EC 3.6.1.19) (Non-canonical purine NTP pyrophosphatase) (Non-standard purine NTP pyrophosphatase) (Nucleoside-triphosphate diphosphatase) (Nucleoside-triphosphate pyrophosphatase) (NTPase)
Q7SXP8	3e-123	42.0381	GMPAB_DANRE	Mannose-1-phosphate guanyltransferase alpha-B (EC 2.7.7.13) (GDP-mannose pyrophosphorylase A-B) (GTP-mannose-1-phosphate guanylyltransferase apha-B)
Q6A009	1e-92	41.9275	LTN1_MOUSE	E3 ubiquitin-protein ligase listerin (EC 6.3.2.-) (RING finger protein 160) (Zinc finger protein 294) (Zfp-294)
Q9BZX2	2e-94	41.9113	UCK2_HUMAN	Uridine-cytidine kinase 2 (UCK 2) (EC 2.7.1.48) (Cytidine monophosphokinase 2) (Testis-specific protein TSA903) (Uridine monophosphokinase 2)
Q792I0	2e-89	41.9074	LIN7C_RAT	Protein lin-7 homolog C (Lin-7C) (Mammalian lin-seven protein 3) (MALS-3) (Vertebrate lin-7 homolog 3) (Veli-3)
Q1RMG8	6e-30	41.8736	RPAC2_BOVIN	DNA-directed RNA polymerases I and III subunit RPAC2 (RNA polymerases I and III subunit AC2) (DNA-directed RNA polymerase I subunit D)
Q14746	2e-57	41.7847	COG2_HUMAN	Conserved oligomeric Golgi complex subunit 2 (COG complex subunit 2) (Component of oligomeric Golgi complex 2) (Low density lipoprotein receptor defect C-complementing protein)
A8MV81	3e-15	41.7594	HIG1C_HUMAN	HIG1 domain family member 1C
Q95JH2	1e-68	41.7447	PLCA_BOVIN	1-acyl-sn-glycerol-3-phosphate acyltransferase alpha (EC 2.3.1.51) (1-acylglycerol-3-phosphate O-acyltransferase 1) (1-AGP acyltransferase 1) (1-AGPAT 1) (Lysophosphatidic acid acyltransferase alpha) (LPAAT-alpha)
Q8BU85	5e-50	41.7444	MSRB3_MOUSE	Methionine-R-sulfoxide reductase B3, mitochondrial (MsrB3) (EC 1.8.4.-)
Q6UPR8	9e-175	41.7355	ERMP1_RAT	Endoplasmic reticulum metallopeptidase 1 (EC 3.4.-.-) (Felix-ina)
B5DEN9	1e-86	41.7328	VPS28_RAT	Vacuolar protein sorting-associated protein 28 homolog
Q6PAM0	5e-91	41.7032	AAKB2_MOUSE	5'-AMP-activated protein kinase subunit beta-2 (AMPK subunit beta-2)
O95948	2e-55	41.6874	ONEC2_HUMAN	One cut domain family member 2 (Hepatocyte nuclear factor 6-beta) (HNF-6-beta) (One cut homeobox 2) (Transcription factor ONECUT-2) (OC-2)
B1H222	3e-28	41.65	GORAB_RAT	RAB6-interacting golgin (N-terminal kinase-like-binding protein 1) (NTKL-BP1) (NTKL-binding protein 1) (SCY1-like 1-binding protein 1) (SCYL1-BP1) (SCYL1-binding protein 1)
Q5RCS8	7e-107	41.6288	VATD_PONAB	V-type proton ATPase subunit D (V-ATPase subunit D) (Vacuolar proton pump subunit D)
Q767L0	3e-95	41.5664	ABCF1_PIG	ATP-binding cassette sub-family F member 1
Q3T0Q3	1e-135	41.5516	RPB3_BOVIN	DNA-directed RNA polymerase II subunit RPB3 (RNA polymerase II subunit 3) (RNA polymerase II subunit B3) (DNA-directed RNA polymerase II subunit C)
Q3ZBR5	7e-67	41.5164	TTC1_BOVIN	Tetratricopeptide repeat protein 1 (TPR repeat protein 1)
Q99LC9	8e-155	41.5082	PEX6_MOUSE	Peroxisome assembly factor 2 (PAF-2) (Peroxin-6) (Peroxisomal biogenesis factor 6) (Peroxisomal-type ATPase 1)
Q64674	3e-71	41.5046	SPEE_MOUSE	Spermidine synthase (SPDSY) (EC 2.5.1.16) (Putrescine aminopropyltransferase)
Q4V7E8	6e-59	41.5042	LRRF2_RAT	Leucine-rich repeat flightless-interacting protein 2 (LRR FLII-interacting protein 2)
Q5PQR4	4e-25	41.373	RSRC2_RAT	Arginine/serine-rich coiled-coil protein 2
P23818	3e-17	41.2451	GRIA1_MOUSE	Glutamate receptor 1 (GluR-1) (AMPA-selective glutamate receptor 1) (GluR-A) (GluR-K1) (Glutamate receptor ionotropic, AMPA 1) (GluA1)
Q96D46	2e-137	41.2062	NMD3_HUMAN	60S ribosomal export protein NMD3 (hNMD3)
Q5HZY0	5e-20	41.127	UBXN4_RAT	UBX domain-containing protein 4 (Erasin) (UBX domain-containing protein 2)
Q9BUK0	2e-19	41.1264	CHCH7_HUMAN	Coiled-coil-helix-coiled-coil-helix domain-containing protein 7
Q6P298	2e-169	41.1095	NUBP1_DANRE	Cytosolic Fe-S cluster assembly factor nubp1 (Nucleotide-binding protein 1) (NBP 1)
Q99MK9	6e-14	41.0914	RASF1_MOUSE	Ras association domain-containing protein 1 (Protein 123F2)
Q9QZQ1	1e-81	41.0801	AFAD_MOUSE	Afadin (Protein Af-6)
Q5RE15	1e-115	41.0793	PSMD8_PONAB	26S proteasome non-ATPase regulatory subunit 8 (26S proteasome regulatory subunit RPN12) (Fragment)
Q6P963	3e-128	41.0471	GLO2_DANRE	Hydroxyacylglutathione hydrolase, mitochondrial (EC 3.1.2.6) (Glyoxalase II) (Glx II)
Q5VYK3	0	41.0229	ECM29_HUMAN	Proteasome-associated protein ECM29 homolog (Ecm29)
Q5FVR2	4e-39	40.9806	TYPH_RAT	Thymidine phosphorylase (TP) (EC 2.4.2.4) (TdRPase)
P77256	6e-38	40.9738	YDJG_ECOLI	Uncharacterized oxidoreductase YdjG (EC 1.-.-.-)
Q9VYG2	5e-126	40.8566	BAP60_DROME	Brahma-associated protein of 60 kDa (BRM-associated protein 60)
Q4R6V2	4e-152	40.8109	TCPE_MACFA	T-complex protein 1 subunit epsilon (TCP-1-epsilon) (CCT-epsilon)
Q40784	6e-31	40.7577	AAPC_CENCI	Putative glucose-6-phosphate 1-epimerase (EC 5.1.3.15) (Putative D-hexose-6-phosphate mutarotase) (Putative apospory-associated protein C)
P50580	2e-164	40.7501	PA2G4_MOUSE	Proliferation-associated protein 2G4 (IRES-specific cellular trans-acting factor 45 kDa) (ITAF45) (Mpp1) (Proliferation-associated protein 1) (Protein p38-2G4)
Q8VCL5	1e-117	40.7162	S17A9_MOUSE	Solute carrier family 17 member 9
Q6DE55	1e-83	40.6642	HMHA1_XENLA	Minor histocompatibility protein HA-1
Q6DKC0	1e-147	40.6501	ERL2B_XENLA	Erlin-2-B (Endoplasmic reticulum lipid raft-associated protein 2-B) (Stomatin-prohibitin-flotillin-HflC/K domain-containing protein 2-B) (SPFH domain-containing protein 2-B)
O35595	1e-20	40.5912	PTC2_MOUSE	Protein patched homolog 2 (PTC2)
Q13467	6e-15	40.5646	FZD5_HUMAN	Frizzled-5 (Fz-5) (hFz5) (FzE5)
P70168	0	40.548	IMB1_MOUSE	Importin subunit beta-1 (Karyopherin subunit beta-1) (Nuclear factor p97) (Pore targeting complex 97 kDa subunit) (PTAC97) (SCG)
Q569B7	3e-40	40.491	RWDD4_RAT	RWD domain-containing protein 4
P84173	2e-153	40.436	PHB_CHICK	Prohibitin
Q86SG6	0	40.4093	NEK8_HUMAN	Serine/threonine-protein kinase Nek8 (EC 2.7.11.1) (Never in mitosis A-related kinase 8) (NimA-related protein kinase 8) (Nima-related protein kinase 12a)
O88958	7e-70	40.3068	GNPI1_MOUSE	Glucosamine-6-phosphate isomerase 1 (EC 3.5.99.6) (Glucosamine-6-phosphate deaminase 1) (GNPDA 1) (GlcN6P deaminase 1) (Oscillin)
O55125	2e-82	40.2628	NIPS1_MOUSE	Protein NipSnap homolog 1 (NipSnap1)
Q5R5M0	7e-63	40.2389	MTCH2_PONAB	Mitochondrial carrier homolog 2
Q3SZC4	7e-25	40.2278	NSF1C_BOVIN	NSFL1 cofactor p47 (p97 cofactor p47)
Q9NQX3	1e-159	40.2268	GEPH_HUMAN	Gephyrin [Includes: Molybdopterin adenylyltransferase (MPT adenylyltransferase) (EC 2.7.7.75) (Domain G); Molybdopterin molybdenumtransferase (MPT Mo-transferase) (EC 2.10.1.1) (Domain E)]
Q6GR10	4e-172	40.1118	MAEA_XENLA	Macrophage erythroblast attacher
O15173	2e-40	40.1113	PGRC2_HUMAN	Membrane-associated progesterone receptor component 2 (Progesterone membrane-binding protein) (Steroid receptor protein DG6)
P37198	3e-79	39.9869	NUP62_HUMAN	Nuclear pore glycoprotein p62 (62 kDa nucleoporin) (Nucleoporin Nup62)
Q9P265	3e-79	39.8255	DIP2B_HUMAN	Disco-interacting protein 2 homolog B (DIP2 homolog B)
Q8VE97	1e-22	39.8159	SRSF4_MOUSE	Serine/arginine-rich splicing factor 4 (Splicing factor, arginine/serine-rich 4)
Q6IQU7	5e-32	39.8133	INT12_DANRE	Integrator complex subunit 12 (Int12)
Q5T1M5	8e-34	39.7583	FKB15_HUMAN	FK506-binding protein 15 (FKBP-15) (133 kDa FK506-binding protein) (133 kDa FKBP) (FKBP-133) (WASP and FKBP-like) (WAFL)
B2KI79	2e-68	39.6956	DOPP1_RHIFE	Dolichyldiphosphatase 1 (EC 3.6.1.43) (Dolichyl pyrophosphate phosphatase 1)
Q01484	4e-30	39.6925	ANK2_HUMAN	Ankyrin-2 (ANK-2) (Ankyrin-B) (Brain ankyrin) (Non-erythroid ankyrin)
Q6PAV2	0	39.6829	HERC4_MOUSE	Probable E3 ubiquitin-protein ligase HERC4 (EC 6.3.2.-) (HECT domain and RCC1-like domain-containing protein 4)
Q8N9R8	0	39.605	SCAI_HUMAN	Protein SCAI (Suppressor of cancer cell invasion protein)
Q6PBU5	1e-106	39.4842	GRT1A_DANRE	Growth hormone-regulated TBC protein 1-A
Q8BGC4	7e-126	39.4618	ZADH2_MOUSE	Zinc-binding alcohol dehydrogenase domain-containing protein 2 (EC 1.-.-.-)
Q5R613	0	39.4454	SNX6_PONAB	Sorting nexin-6 [Cleaved into: Sorting nexin-6, N-terminally processed]
Q9TTV2	1e-63	39.4367	ROA2_SAGOE	Heterogeneous nuclear ribonucleoproteins A2/B1 (hnRNP A2/B1) (Vitamin D response element-binding protein 2) (VDRE-BP 2)
Q6GQA6	2e-25	39.3577	CSN8_XENLA	COP9 signalosome complex subunit 8 (Signalosome subunit 8)
P52432	2e-168	39.3044	RPAC1_MOUSE	DNA-directed RNA polymerases I and III subunit RPAC1 (DNA-directed RNA polymerase I subunit C) (RNA polymerases I and III subunit AC1) (AC40) (DNA-directed RNA polymerases I and III 40 kDa polypeptide) (RPA40) (RPC40)
Q5PPK1	2e-17	39.2946	BRI3_RAT	Brain protein I3
Q8TC12	9e-15	39.2835	RDH11_HUMAN	Retinol dehydrogenase 11 (EC 1.1.1.300) (Androgen-regulated short-chain dehydrogenase/reductase 1) (HCV core-binding protein HCBP12) (Prostate short-chain dehydrogenase/reductase 1) (Retinal reductase 1) (RalR1) (Short chain dehydrogenase/reductase family 7C member 1)
O80925	5e-10	39.2764	AGD7_ARATH	ADP-ribosylation factor GTPase-activating protein AGD7 (ARF GAP AGD7) (Protein ARF-GAP DOMAIN 7) (AtAGD7) (Protein PDE1 SUPPRESSOR 1)
Q6NY89	2e-94	39.2542	LSG1_DANRE	Large subunit GTPase 1 homolog (EC 3.6.1.-)
Q58D31	5e-83	39.2293	DHSO_BOVIN	Sorbitol dehydrogenase (EC 1.1.1.14) (L-iditol 2-dehydrogenase)
P50750	0	39.2043	CDK9_HUMAN	Cyclin-dependent kinase 9 (EC 2.7.11.22) (EC 2.7.11.23) (C-2K) (Cell division cycle 2-like protein kinase 4) (Cell division protein kinase 9) (Serine/threonine-protein kinase PITALRE) (Tat-associated kinase complex catalytic subunit)
Q96KP1	0	39.1424	EXOC2_HUMAN	Exocyst complex component 2 (Exocyst complex component Sec5)
Q6GLW1	5e-56	39.1111	THO4B_XENLA	THO complex subunit 4-B (Tho4-B) (Aly/REF export factor-B)
Q9NR46	6e-14	39.0297	SHLB2_HUMAN	Endophilin-B2 (SH3 domain-containing GRB2-like protein B2)
Q7T2B9	7e-37	38.9647	MTPN_DANRE	Myotrophin
Q9QX74	3e-14	38.9469	SHAN2_RAT	SH3 and multiple ankyrin repeat domains protein 2 (Shank2) (Cortactin-binding protein 1) (CortBP1) (GKAP/SAPAP-interacting protein) (Proline-rich synapse-associated protein 1) (ProSAP1) (SPANK-3)
Q8BGX0	0	38.9262	TRI23_MOUSE	E3 ubiquitin-protein ligase TRIM23 (EC 6.3.2.-) (ADP-ribosylation factor domain-containing protein 1) (GTP-binding protein ARD-1) (Tripartite motif-containing protein 23)
Q9P6J4	1e-36	38.9056	YHD6_SCHPO	Uncharacterized protein C1683.06c
O88576	3e-179	38.8746	S6A18_MOUSE	Sodium-dependent neutral amino acid transporter B(0)AT3 (Sodium- and chloride-dependent transporter XTRP2) (Solute carrier family 6 member 18) (System B(0) neutral amino acid transporter AT3)
Q5ZMS2	2e-19	38.7572	PA1B2_CHICK	Platelet-activating factor acetylhydrolase IB subunit beta (EC 3.1.1.47) (PAF acetylhydrolase 30 kDa subunit) (PAF-AH 30 kDa subunit) (PAF-AH subunit beta) (PAFAH subunit beta)
Q92828	5e-158	38.7323	COR2A_HUMAN	Coronin-2A (IR10) (WD repeat-containing protein 2)
P53004	5e-24	38.7164	BIEA_HUMAN	Biliverdin reductase A (BVR A) (EC 1.3.1.24) (Biliverdin-IX alpha-reductase)
Q99570	0	38.6956	PI3R4_HUMAN	Phosphoinositide 3-kinase regulatory subunit 4 (PI3-kinase regulatory subunit 4) (EC 2.7.11.1) (PI3-kinase p150 subunit) (Phosphoinositide 3-kinase adaptor protein)
Q1JQ99	7e-14	38.6722	RM14_BOVIN	39S ribosomal protein L14, mitochondrial (L14mt) (MRP-L14)
Q0P5M8	2e-176	38.6146	MPPA_BOVIN	Mitochondrial-processing peptidase subunit alpha (EC 3.4.24.64) (Alpha-MPP)
Q5R573	1e-94	38.6025	RBL2A_PONAB	Rab-like protein 2A
Q9Y236	4e-125	38.5029	OSGI2_HUMAN	Oxidative stress-induced growth inhibitor 2 (hT41)
Q5R9J9	2e-48	38.5023	TPPC4_PONAB	Trafficking protein particle complex subunit 4
P40337	6e-17	38.4845	VHL_HUMAN	Von Hippel-Lindau disease tumor suppressor (Protein G7) (pVHL)
Q7Z6Z7	0	38.4384	HUWE1_HUMAN	E3 ubiquitin-protein ligase HUWE1 (EC 6.3.2.-) (ARF-binding protein 1) (ARF-BP1) (HECT, UBA and WWE domain-containing protein 1) (Homologous to E6AP carboxyl terminus homologous protein 9) (HectH9) (Large structure of UREB1) (LASU1) (Mcl-1 ubiquitin ligase E3) (Mule) (Upstream regulatory element-binding protein 1) (URE-B1) (URE-binding protein 1)
Q9Y678	4e-179	38.4374	COPG1_HUMAN	Coatomer subunit gamma-1 (Gamma-1-coat protein) (Gamma-1-COP)
O43148	1e-133	38.4341	MCES_HUMAN	mRNA cap guanine-N7 methyltransferase (EC 2.1.1.56) (RG7MT1) (mRNA (guanine-N(7)-)-methyltransferase) (mRNA cap methyltransferase) (hCMT1) (hMet) (hcm1p)
A7MB28	3e-83	38.4031	NDRG3_BOVIN	Protein NDRG3 (N-myc downstream-regulated gene 3 protein)
A7RJI7	1e-177	38.3946	CCZ1_NEMVE	Vacuolar fusion protein CCZ1 homolog
A1L224	1e-39	38.3796	CR3L2_DANRE	Cyclic AMP-responsive element-binding protein 3-like protein 2 (cAMP-responsive element-binding protein 3-like protein 2) [Cleaved into: Processed cyclic AMP-responsive element-binding protein 3-like protein 2]
Q8WWX0	3e-16	38.3637	ASB5_HUMAN	Ankyrin repeat and SOCS box protein 5 (ASB-5)
B2RTY4	3e-102	38.2337	MYO9A_HUMAN	Unconventional myosin-IXa (Unconventional myosin-9a)
P21265	0	38.2244	PUR8_CHICK	Adenylosuccinate lyase (ASL) (EC 4.3.2.2) (Adenylosuccinase) (ASase)
B5DGI7	2e-51	38.2027	RBM8A_SALSA	RNA-binding protein 8A (RNA-binding motif protein 8A) (Ribonucleoprotein RBM8A)
P34416	8e-40	38.126	LASP1_CAEEL	LIM and SH3 domain protein F42H10.3
Q5U5Q3	1e-101	38.0234	MEX3C_HUMAN	RNA-binding E3 ubiquitin-protein ligase MEX3C (EC 6.3.2.-) (RING finger and KH domain-containing protein 2) (RING finger protein 194)
Q5T5C0	4e-85	38.017	STXB5_HUMAN	Syntaxin-binding protein 5 (Lethal(2) giant larvae protein homolog 3) (Tomosyn-1)
Q7QC84	2e-77	37.9378	MMSA_ANOGA	Probable methylmalonate-semialdehyde dehydrogenase [acylating], mitochondrial (MMSDH) (Malonate-semialdehyde dehydrogenase [acylating]) (EC 1.2.1.18) (EC 1.2.1.27)
A0AVT1	0	37.8364	UBA6_HUMAN	Ubiquitin-like modifier-activating enzyme 6 (Ubiquitin-activating enzyme 6) (Monocyte protein 4) (MOP-4) (Ubiquitin-activating enzyme E1-like protein 2) (E1-L2)
A2AN08	0	37.7866	UBR4_MOUSE	E3 ubiquitin-protein ligase UBR4 (EC 6.3.2.-) (N-recognin-4) (Zinc finger UBR1-type protein 1) (p600)
P97494	0	37.7229	GSH1_MOUSE	Glutamate--cysteine ligase catalytic subunit (EC 6.3.2.2) (GCS heavy chain) (Gamma-ECS) (Gamma-glutamylcysteine synthetase)
Q8BTV1	3e-111	37.6787	TUSC3_MOUSE	Tumor suppressor candidate 3 (Magnesium uptake/transporter TUSC3) (Protein N33)
Q9P267	4e-26	37.5971	MBD5_HUMAN	Methyl-CpG-binding domain protein 5 (Methyl-CpG-binding protein MBD5)
Q9H1K0	3e-75	37.5513	RBNS5_HUMAN	Rabenosyn-5 (110 kDa protein) (FYVE finger-containing Rab5 effector protein rabenosyn-5) (RAB effector RBSN) (Zinc finger FYVE domain-containing protein 20)
Q9QZR8	2e-17	37.5447	PDZD2_RAT	PDZ domain-containing protein 2 (PDZ domain-containing protein 3) (Plakophilin-related armadillo repeat protein-interacting PDZ protein) [Cleaved into: Processed PDZ domain-containing protein 2]
Q80Y14	8e-51	37.5436	GLRX5_MOUSE	Glutaredoxin-related protein 5, mitochondrial (Monothiol glutaredoxin-5)
Q803T2	8e-160	37.5194	STRP1_DANRE	Striatin-interacting protein 1 homolog
P97536	0	37.508	CAND1_RAT	Cullin-associated NEDD8-dissociated protein 1 (Cullin-associated and neddylation-dissociated protein 1) (TBP-interacting protein of 120 kDa A) (TBP-interacting protein 120A) (p120 CAND1)
Q15542	0	37.4336	TAF5_HUMAN	Transcription initiation factor TFIID subunit 5 (Transcription initiation factor TFIID 100 kDa subunit) (TAF(II)100) (TAFII-100) (TAFII100)
A7YY46	1e-90	37.4285	PNKD_BOVIN	Probable hydrolase PNKD (EC 3.-.-.-)
Q5JWR5	3e-178	37.4127	DOP1_HUMAN	Protein dopey-1
Q5ZJT0	0	37.3899	SUV3_CHICK	ATP-dependent RNA helicase SUPV3L1, mitochondrial (EC 3.6.4.13) (Suppressor of var1 3-like protein 1) (SUV3-like protein 1)
Q9CQT9	2e-27	37.3152	CT024_MOUSE	Uncharacterized protein C20orf24 homolog
Q5E9Z8	1e-49	37.2898	LSM1_BOVIN	U6 snRNA-associated Sm-like protein LSm1
Q75WF2	5e-27	37.2418	DNA2_ACAPL	Plancitoxin-1 (EC 3.1.22.1) (Plancitoxin I) (Plan-I) [Cleaved into: Plancitoxin-1 subunit alpha; Plancitoxin-1 subunit beta]
Q5RBM1	3e-112	37.2049	RPN2_PONAB	Dolichyl-diphosphooligosaccharide--protein glycosyltransferase subunit 2 (EC 2.4.99.18) (Dolichyl-diphosphooligosaccharide--protein glycosyltransferase 63 kDa subunit) (Ribophorin II) (RPN-II) (Ribophorin-2)
Q810Q5	1e-12	37.1998	NMES1_MOUSE	Normal mucosa of esophagus-specific gene 1 protein
Q53T59	9e-31	37.0307	H1BP3_HUMAN	HCLS1-binding protein 3 (HS1-binding protein 3) (HSP1BP-3)
Q5R807	2e-80	36.9494	FCHO2_PONAB	F-BAR domain only protein 2
Q75N90	6e-47	36.9403	FBN3_HUMAN	Fibrillin-3
Q8N5N7	1e-18	36.6993	RM50_HUMAN	39S ribosomal protein L50, mitochondrial (L50mt) (MRP-L50)
Q15006	2e-99	36.6793	EMC2_HUMAN	ER membrane protein complex subunit 2 (Tetratricopeptide repeat protein 35) (TPR repeat protein 35)
Q3SZ19	6e-65	36.6002	PSMD9_BOVIN	26S proteasome non-ATPase regulatory subunit 9 (26S proteasome regulatory subunit p27)
P82927	2e-17	36.5504	RM42_BOVIN	39S ribosomal protein L42, mitochondrial (L42mt) (MRP-L42) (28S ribosomal protein S32, mitochondrial) (MRP-S32) (S32mt)
Q5E9E7	2e-83	36.5094	GL8D1_BOVIN	Glycosyltransferase 8 domain-containing protein 1 (EC 2.4.1.-)
P27922	2e-09	36.505	SC6A3_BOVIN	Sodium-dependent dopamine transporter (DA transporter) (DAT) (Solute carrier family 6 member 3)
Q8NBK3	3e-136	36.4959	SUMF1_HUMAN	Sulfatase-modifying factor 1 (EC 1.8.99.-) (C-alpha-formylglycine-generating enzyme 1)
Q6P268	5e-78	36.485	PDCL3_DANRE	Phosducin-like protein 3 (Viral IAP-associated factor 1 homolog)
A2BD66	5e-35	36.4712	BRK1B_XENLA	Probable protein BRICK1-B
Q9JI92	7e-114	36.437	SDCB1_RAT	Syntenin-1 (Syndecan-binding protein 1)
Q2KIS2	4e-73	36.3334	RM44_BOVIN	39S ribosomal protein L44, mitochondrial (L44mt) (MRP-L44) (EC 3.1.26.-)
Q6DER1	6e-81	36.2958	MCTS1_XENTR	Malignant T-cell-amplified sequence 1 (MCT-1)
P40939	0	36.2678	ECHA_HUMAN	Trifunctional enzyme subunit alpha, mitochondrial (78 kDa gastrin-binding protein) (TP-alpha) [Includes: Long-chain enoyl-CoA hydratase (EC 4.2.1.17); Long chain 3-hydroxyacyl-CoA dehydrogenase (EC 1.1.1.211)]
Q9U616	9e-43	36.2328	GCSH_DROME	Glycine cleavage system H protein, mitochondrial (Protein pumpless)
Q5F480	8e-76	36.2272	ITPK1_CHICK	Inositol-tetrakisphosphate 1-kinase (EC 2.7.1.134) (Inositol 1,3,4-trisphosphate 5/6-kinase) (Inositol-triphosphate 5/6-kinase) (Ins(1,3,4)P(3) 5/6-kinase) (EC 2.7.1.159)
P04569	1e-26	36.171	SCP1_BRALA	Sarcoplasmic calcium-binding proteins I, III, and IV (SCP I, III, IV)
A0JMW6	9e-74	36.061	T214A_XENLA	Transmembrane protein 214-A
Q9EP80	0	36.0573	PICK1_RAT	PRKCA-binding protein (Protein interacting with C kinase 1) (Protein kinase C-alpha-binding protein)
Q8R016	7e-162	36.0547	BLMH_MOUSE	Bleomycin hydrolase (BH) (BLM hydrolase) (BMH) (EC 3.4.22.40)
O15066	1e-41	35.993	KIF3B_HUMAN	Kinesin-like protein KIF3B (HH0048) (Microtubule plus end-directed kinesin motor 3B) [Cleaved into: Kinesin-like protein KIF3B, N-terminally processed]
Q99615	9e-164	35.948	DNJC7_HUMAN	DnaJ homolog subfamily C member 7 (Tetratricopeptide repeat protein 2) (TPR repeat protein 2)
Q86S05	4e-13	35.9209	LIG_DROME	Protein lingerer
Q5RKJ0	2e-09	35.8475	F110C_RAT	Protein FAM110C
Q5XHA2	1e-104	35.7282	ERD21_XENTR	ER lumen protein-retaining receptor 1 (KDEL endoplasmic reticulum protein retention receptor 1) (KDEL receptor 1)
Q3EC11	2e-65	35.6351	ZDHC2_ARATH	Probable protein S-acyltransferase 23 (EC 2.3.1.225) (Probable palmitoyltransferase At2g14255) (Zinc finger DHHC domain-containing protein At2g14255)
Q9VFJ2	1e-43	35.5993	RM11_DROME	39S ribosomal protein L11, mitochondrial (L11mt) (MRP-L11)
Q90678	5e-87	35.5589	PAFA_CHICK	Platelet-activating factor acetylhydrolase (PAF acetylhydrolase) (EC 3.1.1.47) (1-alkyl-2-acetylglycerophosphocholine esterase) (2-acetyl-1-alkylglycerophosphocholine esterase) (LDL-associated phospholipase A2) (LDL-PLA(2)) (PAF 2-acylhydrolase)
A6QLZ5	1e-18	35.5303	F177A_BOVIN	Protein FAM177A1
Q561L1	1e-154	35.4869	PUA1A_XENLA	Adenylosuccinate synthetase isozyme 1 A (AMPSase 1 A) (AdSS 1 A) (EC 6.3.4.4) (Adenylosuccinate synthetase, basic isozyme A) (Adenylosuccinate synthetase, muscle isozyme A) (M-type adenylosuccinate synthetase A) (IMP--aspartate ligase 1 A)
Q9Y5W3	3e-48	35.4044	KLF2_HUMAN	Krueppel-like factor 2 (Lung krueppel-like factor)
Q3ZBZ8	2e-124	35.3978	STIP1_BOVIN	Stress-induced-phosphoprotein 1 (STI1) (Hsc70/Hsp90-organizing protein) (Hop)
Q7ZYA5	2e-36	35.3784	PRKAA_XENLA	Interferon-inducible double-stranded RNA-dependent protein kinase activator A homolog A
Q9Z255	2e-88	35.3718	UBE2A_MOUSE	Ubiquitin-conjugating enzyme E2 A (EC 6.3.2.19) (RAD6 homolog A) (HR6A) (mHR6A) (Ubiquitin carrier protein A) (Ubiquitin-protein ligase A)
P97576	1e-63	35.3049	GRPE1_RAT	GrpE protein homolog 1, mitochondrial (Mt-GrpE#1)
O14874	4e-168	35.3035	BCKD_HUMAN	[3-methyl-2-oxobutanoate dehydrogenase [lipoamide]] kinase, mitochondrial (EC 2.7.11.4) (Branched-chain alpha-ketoacid dehydrogenase kinase) (BCKD-kinase) (BCKDHKIN)
Q9Y243	0	35.2558	AKT3_HUMAN	RAC-gamma serine/threonine-protein kinase (EC 2.7.11.1) (Protein kinase Akt-3) (Protein kinase B gamma) (PKB gamma) (RAC-PK-gamma) (STK-2)
Q8BTZ7	0	35.1981	GMPPB_MOUSE	Mannose-1-phosphate guanyltransferase beta (EC 2.7.7.13) (GDP-mannose pyrophosphorylase B) (GTP-mannose-1-phosphate guanylyltransferase beta)
Q96CQ1	5e-114	35.1548	S2536_HUMAN	Solute carrier family 25 member 36
A4IID1	1e-160	35.1488	MGT4A_XENTR	Alpha-1,3-mannosyl-glycoprotein 4-beta-N-acetylglucosaminyltransferase A (EC 2.4.1.145) (N-glycosyl-oligosaccharide-glycoprotein N-acetylglucosaminyltransferase IVa) (GlcNAc-T IVa) (GnT-IVa) (N-acetylglucosaminyltransferase IVa) (UDP-N-acetylglucosamine: alpha-1,3-D-mannoside beta-1,4-N-acetylglucosaminyltransferase IVa)
Q9UHL4	3e-157	35.0523	DPP2_HUMAN	Dipeptidyl peptidase 2 (EC 3.4.14.2) (Dipeptidyl aminopeptidase II) (Dipeptidyl peptidase 7) (Dipeptidyl peptidase II) (DPP II) (Quiescent cell proline dipeptidase)
B1AR13	2e-21	35.0325	CISD3_MOUSE	CDGSH iron-sulfur domain-containing protein 3, mitochondrial (Melanoma nuclear protein 13)
Q9D172	3e-51	34.987	ES1_MOUSE	ES1 protein homolog, mitochondrial
Q1JQ93	7e-140	34.9364	DPM1_BOVIN	Dolichol-phosphate mannosyltransferase subunit 1 (EC 2.4.1.83) (Dolichol-phosphate mannose synthase subunit 1) (DPM synthase subunit 1) (Dolichyl-phosphate beta-D-mannosyltransferase subunit 1) (Mannose-P-dolichol synthase subunit 1) (MPD synthase subunit 1)
Q99NH2	2e-78	34.9199	PARD3_MOUSE	Partitioning defective 3 homolog (PAR-3) (PARD-3) (Atypical PKC isotype-specific-interacting protein) (ASIP) (Ephrin-interacting protein) (PHIP)
Q5ZHQ1	1e-36	34.9166	SUMO3_CHICK	Small ubiquitin-related modifier 3 (SUMO-3)
C0HAC0	1e-36	34.8339	FBXL5_SALSA	F-box/LRR-repeat protein 5 (F-box and leucine-rich repeat protein 5)
Q71U00	3e-72	34.8333	SKP1_XENLA	S-phase kinase-associated protein 1 (Cyclin-A/CDK2-associated protein p19) (S-phase kinase-associated protein 1A) (p19A) (p19skp1)
Q28IT1	2e-106	34.7967	ERLEC_XENTR	Endoplasmic reticulum lectin 1 (ER lectin) (Erlectin)
Q96MU7	4e-70	34.7546	YTDC1_HUMAN	YTH domain-containing protein 1 (Putative splicing factor YT521) (YT521-B)
Q640S2	2e-44	34.6704	CRBN_XENTR	Protein cereblon
O09012	1e-176	34.6186	PEX5_MOUSE	Peroxisomal targeting signal 1 receptor (PTS1 receptor) (PTS1R) (PTS1-BP) (PXR1P) (Peroxin-5) (Peroxisomal C-terminal targeting signal import receptor) (Peroxisome receptor 1)
Q91437	0	34.594	PYR1_SQUAC	CAD protein [Includes: Glutamine-dependent carbamoyl-phosphate synthase (EC 6.3.5.5); Aspartate carbamoyltransferase (EC 2.1.3.2); Dihydroorotase (EC 3.5.2.3)]
Q61687	5e-149	34.5	ATRX_MOUSE	Transcriptional regulator ATRX (EC 3.6.4.12) (ATP-dependent helicase ATRX) (HP1 alpha-interacting protein) (HP1-BP38 protein) (Heterochromatin protein 2) (X-linked nuclear protein)
Q6PAX8	4e-59	34.4889	CP072_XENLA	UPF0472 protein C16orf72 homolog
Q96N16	3e-11	34.4345	JKIP1_HUMAN	Janus kinase and microtubule-interacting protein 1 (GABA-B receptor-binding protein) (Multiple alpha-helices and RNA-linker protein 1) (Marlin-1)
P61222	0	34.3921	ABCE1_MOUSE	ATP-binding cassette sub-family E member 1 (RNase L inhibitor) (Ribonuclease 4 inhibitor) (RNS4I)
Q96B26	2e-81	34.3451	EXOS8_HUMAN	Exosome complex component RRP43 (Exosome component 8) (Opa-interacting protein 2) (OIP-2) (Ribosomal RNA-processing protein 43) (p9)
Q9VPQ6	3e-14	34.2727	USH_DROME	Zinc finger protein ush (Protein U-shaped)
Q9UKZ1	4e-162	34.2506	CNO11_HUMAN	CCR4-NOT transcription complex subunit 11
Q2TBP0	8e-125	34.2425	PSB7_BOVIN	Proteasome subunit beta type-7 (EC 3.4.25.1)
Q70E73	1e-79	34.2047	RAPH1_HUMAN	Ras-associated and pleckstrin homology domains-containing protein 1 (RAPH1) (Amyotrophic lateral sclerosis 2 chromosomal region candidate gene 18 protein) (Amyotrophic lateral sclerosis 2 chromosomal region candidate gene 9 protein) (Lamellipodin) (Proline-rich EVH1 ligand 2) (PREL-2) (Protein RMO1)
Q0V9S3	2e-08	34.0957	CTIF_XENTR	CBP80/20-dependent translation initiation factor
P42704	3e-123	34.0544	LPPRC_HUMAN	Leucine-rich PPR motif-containing protein, mitochondrial (130 kDa leucine-rich protein) (LRP 130) (GP130)
A1ZAJ2	2e-122	34.0445	KIF1A_DROME	Kinesin-like protein unc-104 (Protein immaculate connections) (DUnc104)
Q6DF78	6e-155	34.025	PDXD1_XENLA	Pyridoxal-dependent decarboxylase domain-containing protein 1 (EC 4.1.1.-)
Q2KJI2	0	34.02	STT3A_BOVIN	Dolichyl-diphosphooligosaccharide--protein glycosyltransferase subunit STT3A (Oligosaccharyl transferase subunit STT3A) (STT3-A) (EC 2.4.99.18)
Q4V7A8	4e-81	33.9426	CD029_RAT	Uncharacterized protein C4orf29 homolog
Q8TF42	1e-37	33.8631	UBS3B_HUMAN	Ubiquitin-associated and SH3 domain-containing protein B (EC 3.1.3.48) (Cbl-interacting protein p70) (Suppressor of T-cell receptor signaling 1) (STS-1) (T-cell ubiquitin ligand 2) (TULA-2) (Tyrosine-protein phosphatase STS1/TULA2)
Q1JPX3	0	33.8171	SYFA_DANRE	Phenylalanine--tRNA ligase alpha subunit (EC 6.1.1.20) (Phenylalanyl-tRNA synthetase alpha subunit) (PheRS)
Q179T2	1e-25	33.7788	MUT7_AEDAE	Exonuclease mut-7 homolog (EC 3.1.-.-) (Exonuclease 3'-5' domain-containing protein 3 homolog)
A7RM45	4e-136	33.7261	LMBD1_NEMVE	Probable lysosomal cobalamin transporter
Q3ZC15	6e-55	33.6269	RCAN2_BOVIN	Calcipressin-2 (Down syndrome candidate region 1-like 1) (Regulator of calcineurin 2)
Q7ZXA8	0	33.6262	THO5B_XENLA	THO complex subunit 5 homolog B
Q26473	2e-155	33.5757	SEM1A_SCHAM	Semaphorin-1A (Fasciclin IV) (Fasciclin-4) (Semaphorin-I) (Sema I)
P37276	1e-65	33.5238	DYHC_DROME	Dynein heavy chain, cytoplasmic (Dynein heavy chain, cytosolic) (DYHC)
O94913	9e-49	33.4641	PCF11_HUMAN	Pre-mRNA cleavage complex 2 protein Pcf11 (Pre-mRNA cleavage complex II protein Pcf11)
Q8T4F7	2e-53	33.3994	ENA_DROME	Protein enabled
Q9X1Z5	2e-146	33.325	XYLA_THEMA	Xylose isomerase (EC 5.3.1.5)
P49221	3e-33	33.293	TGM4_HUMAN	Protein-glutamine gamma-glutamyltransferase 4 (EC 2.3.2.13) (Fibrinoligase) (Prostate transglutaminase) (Prostate-specific transglutaminase) (Transglutaminase P) (TG(P)) (TGP) (TGase P) (Transglutaminase-4) (TGase-4)
Q96J94	0	33.2241	PIWL1_HUMAN	Piwi-like protein 1
Q96PY5	7e-156	33.2038	FMNL2_HUMAN	Formin-like protein 2 (Formin homology 2 domain-containing protein 2)
Q7SZB5	9e-64	33.1344	CHM1B_XENLA	Charged multivesicular body protein 1b (Chromatin-modifying protein 1b) (CHMP1b)
Q8N0Z6	5e-126	33.1226	TTC5_HUMAN	Tetratricopeptide repeat protein 5 (TPR repeat protein 5) (Stress-responsive activator of p300) (Strap)
Q8BKX7	7e-66	33.1047	ZN410_MOUSE	Zinc finger protein 410 (Another partner for ARF 1) (Zinc finger protein APA-1)
Q4R5P1	3e-126	33.0786	RAB8A_MACFA	Ras-related protein Rab-8A
Q8K1N4	4e-32	33.068	SPAS2_MOUSE	Spermatogenesis-associated serine-rich protein 2 (Serine-rich spermatocytes and round spermatid 59 kDa protein) (p59scr)
P98194	0	32.9191	AT2C1_HUMAN	Calcium-transporting ATPase type 2C member 1 (ATPase 2C1) (EC 3.6.3.8) (ATP-dependent Ca(2+) pump PMR1)
Q1JQD2	2e-166	32.9052	GRWD1_BOVIN	Glutamate-rich WD repeat-containing protein 1
Q5R6S3	2e-46	32.8917	ARMC8_PONAB	Armadillo repeat-containing protein 8
Q5ZMP6	0	32.8591	AP2M1_CHICK	AP-2 complex subunit mu (AP-2 mu chain) (Clathrin assembly protein complex 2 mu medium chain) (Clathrin coat assembly protein AP50) (Clathrin coat-associated protein AP50) (HA2 50 kDa subunit) (Mu2-adaptin) (Plasma membrane adaptor AP-2 50 kDa protein)
Q8IX12	1e-35	32.7786	CCAR1_HUMAN	Cell division cycle and apoptosis regulator protein 1 (Cell cycle and apoptosis regulatory protein 1) (CARP-1) (Death inducer with SAP domain)
A4IIM3	5e-126	32.7069	SIN1_XENTR	Target of rapamycin complex 2 subunit MAPKAP1 (TORC2 subunit MAPKAP1) (Mitogen-activated protein kinase 2-associated protein 1) (Stress-activated map kinase-interacting protein 1) (SAPK-interacting protein 1)
Q91YE6	0	32.6871	IPO9_MOUSE	Importin-9 (Imp9) (Importin-9a) (Imp9a) (Importin-9b) (Imp9b) (Ran-binding protein 9) (RanBP9)
Q9QXB9	0	32.6303	DRG2_MOUSE	Developmentally-regulated GTP-binding protein 2 (DRG-2)
Q96BN8	3e-55	32.6005	OTUL_HUMAN	Ubiquitin thioesterase otulin (EC 3.4.19.12) (Deubiquitinating enzyme otulin) (OTU domain-containing deubiquitinase with linear linkage specificity) (Ubiquitin thioesterase Gumby)
Q9D0S9	5e-29	32.5849	HINT2_MOUSE	Histidine triad nucleotide-binding protein 2, mitochondrial (HINT-2) (EC 3.-.-.-) (HINT-3)
B2RY56	3e-66	32.5842	RBM25_MOUSE	RNA-binding protein 25 (RNA-binding motif protein 25)
Q96I24	6e-29	32.5493	FUBP3_HUMAN	Far upstream element-binding protein 3 (FUSE-binding protein 3)
Q0P5A6	4e-70	32.5469	PSMD5_BOVIN	26S proteasome non-ATPase regulatory subunit 5
Q32L50	8e-28	32.4786	SBSPO_BOVIN	Somatomedin-B and thrombospondin type-1 domain-containing protein (RPE-spondin)
A1Z9A8	2e-117	32.4754	PTCD3_DROME	Protein PTCD3 homolog, mitochondrial
Q6NV26	0	32.4723	SDA1_DANRE	Protein SDA1 homolog (SDA1 domain-containing protein 1)
Q66HC3	7e-54	32.4186	CI072_RAT	Protein C9orf72 homolog
O00399	8e-61	32.3905	DCTN6_HUMAN	Dynactin subunit 6 (Dynactin subunit p27) (Protein WS-3)
A7SM54	2e-103	32.3842	UFC1_NEMVE	Ubiquitin-fold modifier-conjugating enzyme 1 (Ufm1-conjugating enzyme 1)
Q99LB6	9e-76	32.3375	MAT2B_MOUSE	Methionine adenosyltransferase 2 subunit beta (Methionine adenosyltransferase II beta) (MAT II beta)
Q5U2P1	6e-146	32.3099	CNNM2_RAT	Metal transporter CNNM2 (Ancient conserved domain-containing protein 2) (Cyclin-M2)
Q92542	2e-133	32.1777	NICA_HUMAN	Nicastrin
Q63369	9e-14	32.1754	NFKB1_RAT	Nuclear factor NF-kappa-B p105 subunit (DNA-binding factor KBF1) (EBP-1) (Nuclear factor of kappa light polypeptide gene enhancer in B-cells 1) [Cleaved into: Nuclear factor NF-kappa-B p50 subunit] (Fragment)
P12815	3e-47	32.1651	PDCD6_MOUSE	Programmed cell death protein 6 (ALG-257) (PMP41) (Probable calcium-binding protein ALG-2)
B5X3I6	2e-16	32.1147	TSN9_SALSA	Tetraspanin-9 (Tspan-9)
Q6DCV0	3e-149	32.1132	WIPI4_XENLA	WD repeat domain phosphoinositide-interacting protein 4 (WIPI-4) (WD repeat-containing protein 45)
G3MWR8	0	32.0603	MICA3_BOVIN	Protein-methionine sulfoxide oxidase MICAL3 (EC 1.14.13.-) (Molecule interacting with CasL protein 3) (MICAL-3)
P49585	2e-08	32.0015	PCY1A_HUMAN	Choline-phosphate cytidylyltransferase A (EC 2.7.7.15) (CCT-alpha) (CTP:phosphocholine cytidylyltransferase A) (CCT A) (CT A) (Phosphorylcholine transferase A)
Q7Z3Z2	1e-10	31.984	RD3_HUMAN	Protein RD3 (Retinal degeneration protein 3)
Q17QS0	1e-23	31.9396	SCRN3_BOVIN	Secernin-3
Q4ZIN3	8e-27	31.9332	MBRL_HUMAN	Membralin (Transmembrane protein 259)
Q3U595	4e-18	31.8808	CV039_MOUSE	UPF0545 protein C22orf39 homolog
P19137	7e-62	31.8007	LAMA1_MOUSE	Laminin subunit alpha-1 (Laminin A chain) (Laminin-1 subunit alpha) (Laminin-3 subunit alpha) (S-laminin subunit alpha) (S-LAM alpha)
Q07984	7e-47	31.7332	SSRD_RAT	Translocon-associated protein subunit delta (TRAP-delta) (Signal sequence receptor subunit delta) (SSR-delta)
Q9V3J1	0	31.7125	VATH_DROME	V-type proton ATPase subunit H (V-ATPase subunit H) (Vacuolar proton pump subunit H) (Vacuolar proton pump subunit SFD)
O31463	1e-44	31.7	HMT_BACSU	Homocysteine S-methyltransferase YbgG (EC 2.1.1.10) (S-methylmethionine:homocysteine methyltransferase)
Q5RE52	3e-111	31.671	APC5_PONAB	Anaphase-promoting complex subunit 5 (APC5) (Cyclosome subunit 5)
Q16798	1e-24	31.6025	MAON_HUMAN	NADP-dependent malic enzyme, mitochondrial (NADP-ME) (EC 1.1.1.40) (Malic enzyme 3)
O95140	0	31.5764	MFN2_HUMAN	Mitofusin-2 (EC 3.6.5.-) (Transmembrane GTPase MFN2)
Q6ZNE5	7e-66	31.5492	BAKOR_HUMAN	Beclin 1-associated autophagy-related key regulator (Barkor) (Autophagy-related protein 14-like protein) (Atg14L)
Q4R7V3	2e-28	31.5181	FR1OP_MACFA	FGFR1 oncogene partner
D3ZTX0	1e-84	31.4575	TMED7_RAT	Transmembrane emp24 domain-containing protein 7 (p24 family protein gamma-3) (p24gamma3) (p27)
Q8VII6	4e-86	31.4041	CTL1_RAT	Choline transporter-like protein 1 (Solute carrier family 44 member 1) (CD antigen CD92)
P56945	2e-28	31.3297	BCAR1_HUMAN	Breast cancer anti-estrogen resistance protein 1 (CRK-associated substrate) (Cas scaffolding protein family member 1) (p130cas)
O75897	2e-48	31.3291	ST1C4_HUMAN	Sulfotransferase 1C4 (ST1C4) (EC 2.8.2.-) (Sulfotransferase 1C2) (SULT1C#2)
Q06725	3e-110	31.2943	N2F1A_DANRE	Nuclear receptor subfamily 2 group F member 1-A (COUP transcription factor 1-A) (COUP-TFalpha-A) (zCOUP-TFI) (Seven-up related 44) (Svp[44]) (zSvp[44]) (Steroid receptor homolog SVP 44)
Q9Z2X3	2e-74	31.2908	PSD10_RAT	26S proteasome non-ATPase regulatory subunit 10 (26S proteasome regulatory subunit p28) (Gankyrin)
P0CH95	3e-123	31.2789	PHF8_DANRE	Histone lysine demethylase PHF8 (EC 1.14.11.-) (PHD finger protein 8) (zPHF8)
Q29503	5e-113	31.2757	UB2R2_RABIT	Ubiquitin-conjugating enzyme E2 R2 (EC 6.3.2.19) (Ubiquitin carrier protein R2) (Ubiquitin-conjugating enzyme E2-CDC34B) (Ubiquitin-protein ligase R2)
B5X1G3	0	31.2523	GPHR_SALSA	Golgi pH regulator (Protein gpr89)
Q16204	1e-126	31.2519	CCDC6_HUMAN	Coiled-coil domain-containing protein 6 (Papillary thyroid carcinoma-encoded protein) (Protein H4)
P84104	2e-34	31.2367	SRSF3_MOUSE	Serine/arginine-rich splicing factor 3 (Pre-mRNA-splicing factor SRP20) (Protein X16) (Splicing factor, arginine/serine-rich 3)
Q7ZV43	4e-86	31.2295	TOLIP_DANRE	Toll-interacting protein
Q6NU46	2e-64	31.2206	THILA_XENLA	Acetyl-CoA acetyltransferase A, mitochondrial (EC 2.3.1.9) (Acetoacetyl-CoA thiolase A)
A7E3W5	2e-47	31.2041	SNG2_BOVIN	Synaptogyrin-2 (Cellugyrin)
Q9GZP4	7e-38	31.1945	PITH1_HUMAN	PITH domain-containing protein 1
Q5M8Y7	2e-58	31.1694	MED4_XENTR	Mediator of RNA polymerase II transcription subunit 4 (Mediator complex subunit 4)
Q91VN6	0	31.1616	DDX41_MOUSE	Probable ATP-dependent RNA helicase DDX41 (EC 3.6.4.13) (DEAD box protein 41)
P43135	5e-54	31.1232	COT2_MOUSE	COUP transcription factor 2 (COUP-TF2) (Apolipoprotein AI regulatory protein 1) (ARP-1) (COUP transcription factor II) (COUP-TF II) (Nuclear receptor subfamily 2 group F member 2)
Q9J4Z4	9e-11	31.0649	V246_FOWPN	Putative ankyrin repeat protein FPV246
Q02357	3e-09	31.0598	ANK1_MOUSE	Ankyrin-1 (ANK-1) (Erythrocyte ankyrin)
Q9Y6I9	4e-35	30.9477	TX264_HUMAN	Testis-expressed sequence 264 protein (Putative secreted protein Zsig11)
Q29599	1e-23	30.9253	OAS1_PIG	2'-5'-oligoadenylate synthase 1 ((2-5')oligo(A) synthase 1) (2-5A synthase 1) (EC 2.7.7.84) (p42 OAS)
O96064	0	30.9249	MYSP_MYTGA	Paramyosin
Q68CJ9	5e-49	30.9236	CR3L3_HUMAN	Cyclic AMP-responsive element-binding protein 3-like protein 3 (cAMP-responsive element-binding protein 3-like protein 3) (Transcription factor CREB-H) [Cleaved into: Processed cyclic AMP-responsive element-binding protein 3-like protein 3]
P22892	0	30.912	AP1G1_MOUSE	AP-1 complex subunit gamma-1 (Adaptor protein complex AP-1 subunit gamma-1) (Adaptor-related protein complex 1 subunit gamma-1) (Clathrin assembly protein complex 1 gamma-1 large chain) (Gamma-adaptin) (Gamma1-adaptin) (Golgi adaptor HA1/AP1 adaptin subunit gamma-1)
Q5RED7	4e-83	30.873	AGK_PONAB	Acylglycerol kinase, mitochondrial (EC 2.7.1.107) (EC 2.7.1.94) (Multiple substrate lipid kinase) (MuLK) (Multi-substrate lipid kinase)
Q9GQF1	6e-76	30.8203	JIP3_DROME	JNK-interacting protein 3 (Protein sunday driver)
Q9U943	3e-108	30.7751	APLP_LOCMI	Apolipophorins [Cleaved into: Apolipophorin-2 (Apolipophorin II) (apoLp-2); Apolipophorin-1 (Apolipophorin I) (apoLp-1)]
Q91YT2	1e-58	30.7749	RN185_MOUSE	E3 ubiquitin-protein ligase RNF185 (EC 6.3.2.-) (RING finger protein 185)
P80404	8e-134	30.7463	GABT_HUMAN	4-aminobutyrate aminotransferase, mitochondrial (EC 2.6.1.19) ((S)-3-amino-2-methylpropionate transaminase) (EC 2.6.1.22) (GABA aminotransferase) (GABA-AT) (Gamma-amino-N-butyrate transaminase) (GABA transaminase) (GABA-T) (L-AIBAT)
Q80TN7	1e-40	30.724	NAV3_MOUSE	Neuron navigator 3 (Pore membrane and/or filament-interacting-like protein 1)
P61023	2e-86	30.678	CHP1_RAT	Calcineurin B homologous protein 1 (Calcineurin B-like protein) (Calcium-binding protein CHP) (Calcium-binding protein p22) (EF-hand calcium-binding domain-containing protein p22)
Q6NXI6	7e-41	30.6225	RPRD2_MOUSE	Regulation of nuclear pre-mRNA domain-containing protein 2
Q8BIZ1	8e-42	30.6176	ANS1B_MOUSE	Ankyrin repeat and sterile alpha motif domain-containing protein 1B (Amyloid-beta protein intracellular domain-associated protein 1) (AIDA-1) (E2A-PBX1-associated protein) (EB-1)
A4IIK1	3e-59	30.6148	MFHA1_XENTR	Malignant fibrous histiocytoma-amplified sequence 1 homolog
Q3ZBG9	6e-63	30.5449	PLS2_BOVIN	Phospholipid scramblase 2 (PL scramblase 2) (Ca(2+)-dependent phospholipid scramblase 2)
Q9NU19	3e-171	30.5394	TB22B_HUMAN	TBC1 domain family member 22B
Q5FVJ0	2e-111	30.4604	RUFY3_RAT	Protein RUFY3 (Rap2-interacting protein x) (RIPx) (Single axon-regulated protein) (Singar)
Q5ZL00	9e-49	30.3763	EMC1_CHICK	ER membrane protein complex subunit 1
P20241	3e-49	30.3383	NRG_DROME	Neuroglian
Q5R6Z6	0	30.3179	RCD1_PONAB	Cell differentiation protein RCD1 homolog (Rcd-1) (CCR4-NOT transcription complex subunit 9)
Q9SB50	5e-78	30.2756	AP4M_ARATH	AP-4 complex subunit mu (Adaptor protein complex AP-4 subunit mu) (Adaptor protein-4 mu-adaptin) (Adaptor-related protein complex 4 subunit mu) (At-muC-Ad) (Mu4-adaptin)
O95628	1e-89	30.2651	CNOT4_HUMAN	CCR4-NOT transcription complex subunit 4 (EC 6.3.2.-) (CCR4-associated factor 4) (E3 ubiquitin-protein ligase CNOT4) (Potential transcriptional repressor NOT4Hp)
Q9Z191	9e-180	30.2073	EYA4_MOUSE	Eyes absent homolog 4 (EC 3.1.3.48)
Q6Y685	6e-46	30.1113	TACC1_MOUSE	Transforming acidic coiled-coil-containing protein 1
Q9BVG4	2e-44	30.1098	PBDC1_HUMAN	Protein PBDC1 (Polysaccharide biosynthesis domain-containing protein 1)
Q9H4I3	4e-92	30.1038	TRABD_HUMAN	TraB domain-containing protein (Protein TTG2)
Q6VBQ6	3e-97	30.0563	PNO1_ORYLA	RNA-binding protein PNO1
D2X5V5	7e-17	30.0533	MSMB_DORPE	Beta-microseminoprotein (Beta-MSP)
Q49A17	0	30.0028	GLTL6_HUMAN	Polypeptide N-acetylgalactosaminyltransferase-like 6 (EC 2.4.1.41) (Polypeptide GalNAc transferase 17) (GalNAc-T17) (pp-GaNTase 17) (Protein-UDP acetylgalactosaminyltransferase 17) (Putative polypeptide N-acetylgalactosaminyltransferase 17) (UDP-GalNAc:polypeptide N-acetylgalactosaminyltransferase 17)
Q9VF87	0	29.9957	CYFIP_DROME	Cytoplasmic FMR1-interacting protein (Specifically Rac1-associated protein 1) (DSra-1)
O88204	1e-75	29.9817	LRP3_RAT	Low-density lipoprotein receptor-related protein 3 (LRP-3) (105 kDa low-density lipoprotein receptor-related protein) (rLRp105)
Q24562	2e-94	29.9759	U2AF2_DROME	Splicing factor U2AF 50 kDa subunit (U2 auxiliary factor 50 kDa subunit) (U2 snRNP auxiliary factor large subunit)
Q2KHV4	9e-92	29.9725	PARL_BOVIN	Presenilins-associated rhomboid-like protein, mitochondrial (EC 3.4.21.105) (Mitochondrial intramembrane cleaving protease PARL) [Cleaved into: P-beta (Pbeta)]
P49354	7e-127	29.9686	FNTA_HUMAN	Protein farnesyltransferase/geranylgeranyltransferase type-1 subunit alpha (EC 2.5.1.58) (EC 2.5.1.59) (CAAX farnesyltransferase subunit alpha) (FTase-alpha) (Ras proteins prenyltransferase subunit alpha) (Type I protein geranyl-geranyltransferase subunit alpha) (GGTase-I-alpha)
P70677	5e-39	29.9653	CASP3_MOUSE	Caspase-3 (CASP-3) (EC 3.4.22.56) (Apopain) (Cysteine protease CPP32) (CPP-32) (LICE) (Protein Yama) (SREBP cleavage activity 1) (SCA-1) [Cleaved into: Caspase-3 subunit p17; Caspase-3 subunit p12]
Q6CQX4	4e-26	29.8981	NTF2_KLULA	Nuclear transport factor 2 (NTF-2)
Q14184	4e-128	29.8903	DOC2B_HUMAN	Double C2-like domain-containing protein beta (Doc2-beta)
O01639	2e-29	29.821	E75_CHOFU	Ecdysone-inducible protein E75 (Nuclear receptor subfamily 1 group D member 3)
Q562C7	3e-151	29.8178	K0020_RAT	Pumilio domain-containing protein KIAA0020 homolog
Q8QFX1	2e-13	29.8065	RIMB2_CHICK	RIMS-binding protein 2 (RIM-BP2)
Q5RAY1	0	29.7942	P3C2A_PONAB	Phosphatidylinositol 4-phosphate 3-kinase C2 domain-containing subunit alpha (PI3K-C2-alpha) (PtdIns-3-kinase C2 subunit alpha) (EC 2.7.1.154) (Phosphoinositide 3-kinase-C2-alpha)
A5A769	3e-08	29.7918	BL1S3_PIG	Biogenesis of lysosome-related organelles complex 1 subunit 3 (BLOC-1 subunit 3)
Q5R6P6	2e-49	29.7849	GMFB_PONAB	Glia maturation factor beta (GMF-beta)
Q8CIG8	1e-86	29.7218	ANM5_MOUSE	Protein arginine N-methyltransferase 5 (EC 2.1.1.-) (Histone-arginine N-methyltransferase PRMT5) (EC 2.1.1.125) (Jak-binding protein 1) (Shk1 kinase-binding protein 1 homolog) (SKB1 homolog)
Q91XV4	1e-77	29.6819	DCXR_MESAU	L-xylulose reductase (XR) (EC 1.1.1.10) (Dicarbonyl/L-xylulose reductase) (Sperm antigen P26h)
Q8BU31	8e-74	29.6543	RAP2C_MOUSE	Ras-related protein Rap-2c
P23696	0	29.6508	PP2A_DROME	Serine/threonine-protein phosphatase PP2A (EC 3.1.3.16) (Protein microtubule star)
Q58DN4	1e-84	29.6156	PPME1_BOVIN	Protein phosphatase methylesterase 1 (PME-1) (EC 3.1.1.89)
B7K079	3e-77	29.5434	MSRA_CYAP8	Peptide methionine sulfoxide reductase MsrA (Protein-methionine-S-oxide reductase) (EC 1.8.4.11) (Peptide-methionine (S)-S-oxide reductase) (Peptide Met(O) reductase)
A2VD00	0	29.5171	EIF3A_XENLA	Eukaryotic translation initiation factor 3 subunit A (eIF3a) (Eukaryotic translation initiation factor 3 subunit 10) (eIF-3-theta)
Q2NL27	2e-25	29.4362	RT23_BOVIN	28S ribosomal protein S23, mitochondrial (MRP-S23) (S23mt)
Q96TA0	2e-47	29.4286	PCDBI_HUMAN	Putative protocadherin beta-18 (PCDH-beta-18) (PCDH-psi2)
Q80UY1	5e-148	29.3909	CI041_MOUSE	UPF0586 protein C9orf41 homolog
O35206	4e-18	29.363	COFA1_MOUSE	Collagen alpha-1(XV) chain [Cleaved into: Restin (Endostatin-XV)]
Q2YDD0	1e-116	29.3585	HSP7E_BOVIN	Heat shock 70 kDa protein 14
Q3ZBT5	5e-12	29.3515	STX7_BOVIN	Syntaxin-7
O35075	4e-134	29.3361	DSCR3_MOUSE	Down syndrome critical region protein 3 homolog (Down syndrome critical region protein A homolog)
Q8BMU0	1e-166	29.3076	ZNF76_MOUSE	Zinc finger protein 76 (Zinc finger protein 523)
Q5XH57	3e-67	29.2917	ORML1_XENLA	ORM1-like protein 1
Q80Y81	8e-97	29.2491	RNZ2_MOUSE	Zinc phosphodiesterase ELAC protein 2 (EC 3.1.26.11) (ElaC homolog protein 2) (Ribonuclease Z 2) (RNase Z 2) (tRNA 3 endonuclease 2) (tRNase Z 2)
Q6P2Y1	1e-162	29.2398	PAF1_XENTR	RNA polymerase II-associated factor 1 homolog
O35680	6e-42	29.2322	RT12_MOUSE	28S ribosomal protein S12, mitochondrial (MRP-S12) (S12mt) (MT-RPS12)
Q5R1W5	7e-34	29.2024	SRSF2_PANTR	Serine/arginine-rich splicing factor 2 (Splicing component, 35 kDa) (Splicing factor SC35) (SC-35) (Splicing factor, arginine/serine-rich 2)
Q5F452	0	29.1928	MTMR8_CHICK	Myotubularin-related protein 8 (EC 3.1.3.-)
F6Z5C0	0	29.1658	UBP15_XENTR	Ubiquitin carboxyl-terminal hydrolase 15 (EC 3.4.19.12) (Deubiquitinating enzyme 15) (Ubiquitin thioesterase 15) (Ubiquitin-specific-processing protease 15)
Q69ZJ7	2e-44	29.1517	RIC1_MOUSE	RAB6A-GEF complex partner protein 1 (Protein RIC1 homolog)
Q15075	2e-61	29.1451	EEA1_HUMAN	Early endosome antigen 1 (Endosome-associated protein p162) (Zinc finger FYVE domain-containing protein 2)
Q70EX6	7e-08	29.0937	SOAT_RAT	Solute carrier family 10 member 6 (Sodium-dependent organic anion transporter)
Q8C0J6	1e-27	29.0937	SWAHC_MOUSE	Ankyrin repeat domain-containing protein SOWAHC (Ankyrin repeat domain-containing protein 57) (Protein sosondowah homolog C)
Q63525	4e-15	29.0515	NUDC_RAT	Nuclear migration protein nudC (Nuclear distribution protein C homolog) (c15)
Q9Z2A5	6e-36	29.0489	ATE1_MOUSE	Arginyl-tRNA--protein transferase 1 (Arginyltransferase 1) (R-transferase 1) (EC 2.3.2.8) (Arginine-tRNA--protein transferase 1)
Q07537	0	28.9672	GALT1_BOVIN	Polypeptide N-acetylgalactosaminyltransferase 1 (EC 2.4.1.41) (Polypeptide GalNAc transferase 1) (GalNAc-T1) (pp-GaNTase 1) (Protein-UDP acetylgalactosaminyltransferase 1) (UDP-GalNAc:polypeptide N-acetylgalactosaminyltransferase 1) [Cleaved into: Polypeptide N-acetylgalactosaminyltransferase 1 soluble form]
O35593	8e-87	28.9108	PSDE_MOUSE	26S proteasome non-ATPase regulatory subunit 14 (EC 3.4.19.-) (26S proteasome regulatory subunit RPN11) (MAD1)
Q767K8	5e-31	28.8776	RT18B_PIG	28S ribosomal protein S18b, mitochondrial (MRP-S18-b) (Mrps18-b) (S18mt-b) (28S ribosomal protein S18-2, mitochondrial) (MRP-S18-2)
Q5SGD2	2e-110	28.8761	PPM1L_HUMAN	Protein phosphatase 1L (EC 3.1.3.16) (Protein phosphatase 1-like) (Protein phosphatase 2C isoform epsilon) (PP2C-epsilon)
A4IGF3	8e-55	28.8596	ATP23_DANRE	Mitochondrial inner membrane protease ATP23 homolog (EC 3.4.24.-)
Q00899	9e-99	28.8558	TYY1_MOUSE	Transcriptional repressor protein YY1 (Delta transcription factor) (NF-E1) (UCR-motif DNA-binding protein) (Yin and yang 1) (YY-1)
O75976	1e-28	28.8556	CBPD_HUMAN	Carboxypeptidase D (EC 3.4.17.22) (Metallocarboxypeptidase D) (gp180)
Q92556	0	28.8428	ELMO1_HUMAN	Engulfment and cell motility protein 1 (Protein ced-12 homolog)
Q2T9K6	0	28.7451	FEM1C_XENLA	Protein fem-1 homolog C (FEM1c) (FEM1-gamma)
Q6NWF4	2e-75	28.6726	VPS25_DANRE	Vacuolar protein-sorting-associated protein 25 (ESCRT-II complex subunit VPS25)
Q8TEB9	7e-41	28.6391	RHBL4_HUMAN	Rhomboid-related protein 4 (RRP4) (EC 3.4.21.105) (Rhomboid domain-containing protein 1) (Rhomboid-like protein 4)
P82925	5e-49	28.5652	RT31_BOVIN	28S ribosomal protein S31, mitochondrial (MRP-S31) (S31mt)
P56389	2e-45	28.5513	CDD_MOUSE	Cytidine deaminase (EC 3.5.4.5) (Cytidine aminohydrolase)
Q8QZZ7	3e-35	28.5407	TPRKB_MOUSE	EKC/KEOPS complex subunit Tprkb (TP53RK-binding protein)
Q61139	0	28.5316	PCSK7_MOUSE	Proprotein convertase subtilisin/kexin type 7 (EC 3.4.21.-) (Prohormone convertase 7) (Proprotein convertase 7) (PC7) (Subtilisin-like proprotein convertase 7) (SPC7) (Subtilisin/kexin-like protease PC7)
P11348	1e-98	28.5133	DHPR_RAT	Dihydropteridine reductase (EC 1.5.1.34) (HDHPR) (Quinoid dihydropteridine reductase)
Q90891	1e-175	28.451	MP2K2_CHICK	Dual specificity mitogen-activated protein kinase kinase 2 (MAP kinase kinase 2) (MAPKK 2) (EC 2.7.12.2) (ERK activator kinase 2) (MAPK/ERK kinase 2) (MEK2)
Q91V09	1e-139	28.4081	WDR13_MOUSE	WD repeat-containing protein 13
A6H757	7e-61	28.3975	PPA6_BOVIN	Lysophosphatidic acid phosphatase type 6 (EC 3.1.3.2)
Q62393	2e-08	28.3381	TPD52_MOUSE	Tumor protein D52 (mD52)
P92208	0	28.337	JNK_DROME	Stress-activated protein kinase JNK (dJNK) (EC 2.7.11.24) (Protein basket)
Q9CZU3	0	28.2846	SK2L2_MOUSE	Superkiller viralicidic activity 2-like 2 (EC 3.6.4.13) (ATP-dependent helicase SKIV2L2) (TRAMP-like complex helicase)
Q92538	0	28.2836	GBF1_HUMAN	Golgi-specific brefeldin A-resistance guanine nucleotide exchange factor 1 (BFA-resistant GEF 1)
Q96NT3	7e-55	28.2534	GUCD1_HUMAN	Protein GUCD1 (Guanylyl cyclase domain-containing protein 1) (Protein LLN4)
Q5R405	0	28.1877	SPT5H_PONAB	Transcription elongation factor SPT5 (DRB sensitivity-inducing factor large subunit) (DSIF large subunit)
Q5ZHN9	2e-103	28.1845	PGPS1_CHICK	CDP-diacylglycerol--glycerol-3-phosphate 3-phosphatidyltransferase, mitochondrial (EC 2.7.8.5) (Phosphatidylglycerophosphate synthase 1) (PGP synthase 1)
Q08D86	2e-48	28.1549	GLPK5_BOVIN	Putative glycerol kinase 5 (GK 5) (Glycerokinase 5) (EC 2.7.1.30) (ATP:glycerol 3-phosphotransferase 5)
Q4R6C7	5e-66	28.1325	TRM1L_MACFA	TRMT1-like protein (EC 2.1.1.-)
Q9UKV3	4e-13	28.1307	ACINU_HUMAN	Apoptotic chromatin condensation inducer in the nucleus (Acinus)
Q7ZX59	6e-73	28.1239	CRLF3_XENLA	Cytokine receptor-like factor 3
Q2TBX7	1e-09	28.1168	CCD86_BOVIN	Coiled-coil domain-containing protein 86
P58295	7e-10	28.1017	SC6A5_RAT	Sodium- and chloride-dependent glycine transporter 2 (GlyT-2) (GlyT2) (Solute carrier family 6 member 5)
Q68FX0	3e-134	28.0662	IDH3B_RAT	Isocitrate dehydrogenase [NAD] subunit beta, mitochondrial (EC 1.1.1.41) (Isocitric dehydrogenase subunit beta) (NAD(+)-specific ICDH subunit beta)
Q5U2R1	5e-98	28.0508	DLP1_RAT	Decaprenyl-diphosphate synthase subunit 2 (EC 2.5.1.91) (All-trans-decaprenyl-diphosphate synthase subunit 2) (Decaprenyl pyrophosphate synthase subunit 2)
O57683	4e-39	28.043	SF3B1_XENLA	Splicing factor 3B subunit 1 (146 kDa nuclear protein) (Pre-mRNA-splicing factor SF3b 155 kDa subunit) (SF3b155) (Spliceosome-associated protein 155) (SAP 155)
O14776	4e-112	27.9774	TCRG1_HUMAN	Transcription elongation regulator 1 (TATA box-binding protein-associated factor 2S) (Transcription factor CA150)
Q96D71	6e-33	27.9395	REPS1_HUMAN	RalBP1-associated Eps domain-containing protein 1 (RalBP1-interacting protein 1)
Q96E39	1e-26	27.8987	RMXL1_HUMAN	RNA binding motif protein, X-linked-like-1 (Heterogeneous nuclear ribonucleoprotein G-like 1)
Q10323	9e-36	27.8889	IMT3_SCHPO	Inositol phosphoceramide mannosyltransferase 3 (EC 2.4.-.-) (IPC mannosyltransferase 3)
Q17NH9	2e-33	27.8694	MED11_AEDAE	Mediator of RNA polymerase II transcription subunit 11 (Mediator complex subunit 11)
Q5U3Y0	3e-79	27.8531	KLD10_RAT	Kelch domain-containing protein 10
Q9P2F8	0	27.8083	SI1L2_HUMAN	Signal-induced proliferation-associated 1-like protein 2 (SIPA1-like protein 2)
Q6TGS6	0	27.801	SYYC_DANRE	Tyrosine--tRNA ligase, cytoplasmic (EC 6.1.1.1) (Tyrosyl-tRNA synthetase) (TyrRS)
Q8BKX6	0	27.7995	SMG1_MOUSE	Serine/threonine-protein kinase SMG1 (SMG-1) (EC 2.7.11.1)
Q9WTN3	6e-174	27.7927	SRBP1_MOUSE	Sterol regulatory element-binding protein 1 (SREBP-1) (Sterol regulatory element-binding transcription factor 1) [Cleaved into: Processed sterol regulatory element-binding protein 1]
O60688	8e-75	27.7602	YPEL1_HUMAN	Protein yippee-like 1
Q99LI8	2e-37	27.7518	HGS_MOUSE	Hepatocyte growth factor-regulated tyrosine kinase substrate
Q9V9Z1	7e-17	27.6738	RM32_DROME	39S ribosomal protein L32, mitochondrial (L32mt) (MRP-L32)
Q8TEJ3	2e-102	27.6153	SH3R3_HUMAN	SH3 domain-containing RING finger protein 3 (Plenty of SH3s 2) (SH3 multiple domains protein 4)
A6H5Z3	2e-36	27.5432	EXC6B_MOUSE	Exocyst complex component 6B (Exocyst complex component Sec15B) (SEC15-like protein 2)
Q5RFQ0	2e-80	27.5412	FCF1_PONAB	rRNA-processing protein FCF1 homolog
Q9I8E6	0	27.5087	COPG2_TAKRU	Coatomer subunit gamma-2 (Gamma-2-coat protein) (Gamma-2-COP)
Q99442	2e-38	27.506	SEC62_HUMAN	Translocation protein SEC62 (Translocation protein 1) (TP-1) (hTP-1)
Q6GQJ2	0	27.5015	JADE1_XENLA	Protein Jade-1 (Jade family PHD finger protein 1) (PHD finger protein 17)
Q5ZLG9	0	27.4972	WDR59_CHICK	WD repeat-containing protein 59
Q6EAS5	0	27.4294	GLGB_HORSE	1,4-alpha-glucan-branching enzyme (EC 2.4.1.18) (Brancher enzyme) (Glycogen-branching enzyme)
A2RRP1	0	27.3675	NBAS_HUMAN	Neuroblastoma-amplified sequence (Neuroblastoma-amplified gene protein)
Q863B3	0	27.3458	SND1_BOVIN	Staphylococcal nuclease domain-containing protein 1 (100 kDa coactivator) (p100 co-activator)
Q9NHP7	1e-30	27.3279	TF2B_DROVI	Transcription initiation factor IIB (General transcription factor TFIIB)
Q9D554	0	27.2407	SF3A3_MOUSE	Splicing factor 3A subunit 3 (SF3a60) (Spliceosome-associated protein 61) (SAP 61)
Q5ZM33	9e-33	27.2393	HP1B3_CHICK	Heterochromatin protein 1-binding protein 3
Q9P287	2e-32	27.2262	BCCIP_HUMAN	BRCA2 and CDKN1A-interacting protein (P21- and CDK-associated protein 1) (Protein TOK-1)
Q7T293	3e-32	27.2254	SDE2_DANRE	Protein SDE2 homolog
Q8IWV8	0	27.2026	UBR2_HUMAN	E3 ubiquitin-protein ligase UBR2 (EC 6.3.2.-) (N-recognin-2) (Ubiquitin-protein ligase E3-alpha-2) (Ubiquitin-protein ligase E3-alpha-II)
Q7ZVK3	6e-127	27.1917	SIR2_DANRE	NAD-dependent protein deacetylase sirtuin-2 (EC 3.5.1.-) (Regulatory protein SIR2 homolog 2) (SIR2-like protein 2)
Q9BUQ8	3e-42	27.1003	DDX23_HUMAN	Probable ATP-dependent RNA helicase DDX23 (EC 3.6.4.13) (100 kDa U5 snRNP-specific protein) (DEAD box protein 23) (PRP28 homolog) (U5-100kD)
Q5XJS5	4e-99	27.0856	THOC6_DANRE	THO complex subunit 6 homolog (WD repeat-containing protein 58)
Q9ESX5	0	27.0848	DKC1_MOUSE	H/ACA ribonucleoprotein complex subunit 4 (EC 5.4.99.-) (Dyskerin) (Nopp140-associated protein of 57 kDa) (Nucleolar protein NAP57) (Nucleolar protein family A member 4) (snoRNP protein DKC1)
Q64417	1e-36	27.0581	CP3AE_CAVPO	Cytochrome P450 3A14 (EC 1.14.14.1) (CYPIIIA14)
P70076	1e-84	27.0422	SYHC_TAKRU	Histidine--tRNA ligase, cytoplasmic (EC 6.1.1.21) (Histidyl-tRNA synthetase) (HisRS)
Q9P2F6	2e-16	27.0261	RHG20_HUMAN	Rho GTPase-activating protein 20 (Rho-type GTPase-activating protein 20)
Q5R7N3	0	27.0053	CLPX_PONAB	ATP-dependent Clp protease ATP-binding subunit clpX-like, mitochondrial
Q8VE62	4e-14	26.9568	PAIP1_MOUSE	Polyadenylate-binding protein-interacting protein 1 (PABP-interacting protein 1) (PAIP-1) (Poly(A)-binding protein-interacting protein 1)
Q8R4V0	0	26.9417	SGK3_RAT	Serine/threonine-protein kinase Sgk3 (EC 2.7.11.1) (Cytokine-independent survival kinase) (Serum/glucocorticoid-regulated kinase 3) (Serum/glucocorticoid-regulated kinase-like)
Q4R4V8	2e-85	26.9144	EI2BA_MACFA	Translation initiation factor eIF-2B subunit alpha (eIF-2B GDP-GTP exchange factor subunit alpha)
O17482	5e-40	26.9027	TIM_DROVI	Protein timeless
Q9Y2I1	5e-36	26.8651	NISCH_HUMAN	Nischarin (Imidazoline receptor 1) (I-1) (IR1) (Imidazoline receptor antisera-selected protein) (hIRAS) (Imidazoline-1 receptor) (I1R) (Imidazoline-1 receptor candidate protein) (I-1 receptor candidate protein) (I1R candidate protein)
P25207	1e-66	26.8022	NFYB_CHICK	Nuclear transcription factor Y subunit beta (CAAT box DNA-binding protein subunit B) (Nuclear transcription factor Y subunit B) (NF-YB)
Q99K82	7e-97	26.7998	SMOX_MOUSE	Spermine oxidase (EC 1.5.3.16) (Polyamine oxidase 1) (PAO-1) (PAOh1)
Q61334	6e-20	26.7953	BAP29_MOUSE	B-cell receptor-associated protein 29 (BCR-associated protein 29) (Bap29)
Q68HB4	7e-12	26.7448	PROF_BOMMO	Profilin
Q9ES00	0	26.7264	UBE4B_MOUSE	Ubiquitin conjugation factor E4 B (EC 6.3.2.-) (Ubiquitin fusion degradation protein 2)
Q6DGZ0	1e-51	26.7115	GPT11_DANRE	G patch domain-containing protein 11 (Coiled-coil domain-containing protein 75)
O88813	4e-35	26.698	ACSL5_RAT	Long-chain-fatty-acid--CoA ligase 5 (EC 6.2.1.3) (Long-chain acyl-CoA synthetase 5) (LACS 5)
Q5BJI6	5e-25	26.6689	POP5_DANRE	Ribonuclease P/MRP protein subunit POP5 (EC 3.1.26.5)
O35450	6e-27	26.6615	FKBPL_MOUSE	FK506-binding protein-like (WAF-1/CIP1 stabilizing protein 39) (WISp39)
Q32LP2	0	26.6479	RADI_BOVIN	Radixin
P00568	7e-74	26.631	KAD1_HUMAN	Adenylate kinase isoenzyme 1 (AK 1) (EC 2.7.4.3) (EC 2.7.4.6) (ATP-AMP transphosphorylase 1) (ATP:AMP phosphotransferase) (Adenylate monophosphate kinase) (Myokinase)
Q9QZH8	2e-09	26.6259	AAAD_RAT	Arylacetamide deacetylase (EC 3.1.1.3)
Q9W0S9	1e-59	26.6248	DIP2_DROME	Disco-interacting protein 2
Q90ZA1	4e-139	26.6104	PARN_XENLA	Poly(A)-specific ribonuclease PARN (EC 3.1.13.4) (Deadenylating nuclease) (Deadenylation nuclease) (Polyadenylate-specific ribonuclease) (parn-A)
Q2HJH9	3e-35	26.584	PDCD5_BOVIN	Programmed cell death protein 5
Q9VND8	7e-64	26.5386	RHEB_DROME	GTP-binding protein Rheb homolog
Q9CQQ4	8e-54	26.5301	GEMI2_MOUSE	Gem-associated protein 2 (Gemin-2) (Component of gems 2) (Survival of motor neuron protein-interacting protein 1) (SMN-interacting protein 1)
Q80YF0	2e-82	26.5079	MD1L1_CRIGR	Mitotic spindle assembly checkpoint protein MAD1 (Mitotic arrest deficient 1-like protein 1) (MAD1-like protein 1)
P62335	3e-139	26.5034	PRS10_SPETR	26S protease regulatory subunit 10B (26S proteasome AAA-ATPase subunit RPT4) (Conserved ATPase domain protein 44) (CADp44) (Proteasome 26S subunit ATPase 6) (Proteasome subunit p42)
Q3UMR5	7e-18	26.4917	MCU_MOUSE	Calcium uniporter protein, mitochondrial (Coiled-coil domain-containing protein 109A)
P19491	8e-32	26.4863	GRIA2_RAT	Glutamate receptor 2 (GluR-2) (AMPA-selective glutamate receptor 2) (GluR-B) (GluR-K2) (Glutamate receptor ionotropic, AMPA 2) (GluA2)
Q8TE57	2e-16	26.433	ATS16_HUMAN	A disintegrin and metalloproteinase with thrombospondin motifs 16 (ADAM-TS 16) (ADAM-TS16) (ADAMTS-16) (EC 3.4.24.-)
Q5R481	0	26.3911	SEPT7_PONAB	Septin-7
D4A6D7	5e-37	26.3879	TTC19_RAT	Tetratricopeptide repeat protein 19, mitochondrial (TPR repeat protein 19)
Q7Z429	8e-48	26.368	LFG1_HUMAN	Protein lifeguard 1 (Glutamate [NMDA] receptor-associated protein 1) (NMDA receptor glutamate-binding subunit) (Putative MAPK-activating protein PM02) (Transmembrane BAX inhibitor motif-containing protein 3)
P91891	3e-166	26.3324	MO25_DROME	Protein Mo25 (dMo25)
Q99PP7	8e-58	26.3231	TRI33_MOUSE	E3 ubiquitin-protein ligase TRIM33 (EC 6.3.2.-) (Ectodermin homolog) (Transcription intermediary factor 1-gamma) (TIF1-gamma) (Tripartite motif-containing protein 33)
Q6PCB5	3e-158	26.2806	RSBNL_HUMAN	Round spermatid basic protein 1-like protein
Q6TXF1	1e-100	26.2386	ARRD3_RAT	Arrestin domain-containing protein 3 (Liver regeneration-related protein LRRG00048)
Q5BL31	3e-87	26.2362	CF106_DANRE	Uncharacterized protein C6orf106 homolog
Q7ZXW9	1e-31	26.2047	TISDA_XENLA	Zinc finger protein 36, C3H1 type-like 2-A (CCCH zinc finger protein 3) (XC3H-3)
O60573	8e-104	26.1691	IF4E2_HUMAN	Eukaryotic translation initiation factor 4E type 2 (eIF-4E type 2) (eIF4E type 2) (Eukaryotic translation initiation factor 4E homologous protein) (Eukaryotic translation initiation factor 4E-like 3) (eIF4E-like protein 4E-LP) (mRNA cap-binding protein 4EHP) (mRNA cap-binding protein type 3)
Q6PC64	2e-82	26.1552	ELOV6_DANRE	Elongation of very long chain fatty acids protein 6 (EC 2.3.1.199) (3-keto acyl-CoA synthase elovl6) (ELOVL fatty acid elongase 6) (ELOVL FA elongase 6) (Very-long-chain 3-oxoacyl-CoA synthase 6)
A4IHW3	2e-81	26.1371	S35A4_XENTR	Probable UDP-sugar transporter protein SLC35A4 (Solute carrier family 35 member A4)
Q4R6F8	0	26.1361	TCPB_MACFA	T-complex protein 1 subunit beta (TCP-1-beta) (CCT-beta)
A7XYI6	3e-37	26.0857	SOBP_RAT	Sine oculis-binding protein homolog (Jackson circler protein 1)
Q9Z2Y8	4e-96	26.0849	PROSC_MOUSE	Proline synthase co-transcribed bacterial homolog protein
A0JNC2	2e-43	26.0452	R3HD2_BOVIN	R3H domain-containing protein 2
Q8C1F4	8e-130	26.0408	CGAT2_MOUSE	Chondroitin sulfate N-acetylgalactosaminyltransferase 2 (EC 2.4.1.174) (Chondroitin beta-1,4-N-acetylgalactosaminyltransferase 2) (Beta4GalNAcT-2) (GalNAcT-2)
P56399	1e-57	26.0345	UBP5_MOUSE	Ubiquitin carboxyl-terminal hydrolase 5 (EC 3.4.19.12) (Deubiquitinating enzyme 5) (Isopeptidase T) (Ubiquitin thioesterase 5) (Ubiquitin-specific-processing protease 5)
Q13620	0	26.0312	CUL4B_HUMAN	Cullin-4B (CUL-4B)
Q66II8	4e-07	25.975	RU17_XENTR	U1 small nuclear ribonucleoprotein 70 kDa (U1 snRNP 70 kDa) (U1-70K) (snRNP70)
Q9Y0H4	6e-50	25.9723	SUDX_DROME	E3 ubiquitin-protein ligase Su(dx) (EC 6.3.2.-) (Protein suppressor of deltex)
Q99L13	1e-109	25.9267	3HIDH_MOUSE	3-hydroxyisobutyrate dehydrogenase, mitochondrial (HIBADH) (EC 1.1.1.31)
P07814	3e-75	25.9028	SYEP_HUMAN	Bifunctional glutamate/proline--tRNA ligase (Bifunctional aminoacyl-tRNA synthetase) (Cell proliferation-inducing gene 32 protein) (Glutamatyl-prolyl-tRNA synthetase) [Includes: Glutamate--tRNA ligase (EC 6.1.1.17) (Glutamyl-tRNA synthetase) (GluRS); Proline--tRNA ligase (EC 6.1.1.15) (Prolyl-tRNA synthetase)]
P18206	3e-65	25.8491	VINC_HUMAN	Vinculin (Metavinculin) (MV)
O43772	3e-100	25.8455	MCAT_HUMAN	Mitochondrial carnitine/acylcarnitine carrier protein (Carnitine/acylcarnitine translocase) (CAC) (Solute carrier family 25 member 20)
Q7ZYC4	0	25.8388	ACBG2_XENLA	Long-chain-fatty-acid--CoA ligase ACSBG2 (EC 6.2.1.3) (Acyl-CoA synthetase bubblegum family member 2)
Q9DE26	0	25.7555	RUVB1_XENLA	RuvB-like 1 (EC 3.6.4.12) (Pontin)
P70182	0	25.7538	PI51A_MOUSE	Phosphatidylinositol 4-phosphate 5-kinase type-1 alpha (PIP5K1-alpha) (PtdIns(4)P-5-kinase 1 alpha) (EC 2.7.1.68) (68 kDa type I phosphatidylinositol 4-phosphate 5-kinase) (Phosphatidylinositol 4-phosphate 5-kinase type I alpha) (PIP5KIalpha) (Phosphatidylinositol 4-phosphate 5-kinase type I beta) (PI4P5KIbeta)
Q96HU1	0	25.7447	SGSM3_HUMAN	Small G protein signaling modulator 3 (Merlin-associated protein) (RUN and TBC1 domain-containing protein 3) (Rab-GTPase-activating protein-like protein) (RabGAPLP)
B0BLU1	4e-07	25.7329	RN168_XENTR	E3 ubiquitin-protein ligase RNF168 (EC 6.3.2.-) (RING finger protein 168)
O55040	3e-11	25.7292	NMUR1_MOUSE	Neuromedin-U receptor 1 (NMU-R1) (G-protein coupled receptor 66) (G-protein coupled receptor FM-3)
P41252	0	25.7041	SYIC_HUMAN	Isoleucine--tRNA ligase, cytoplasmic (EC 6.1.1.5) (Isoleucyl-tRNA synthetase) (IRS) (IleRS)
Q8WZ73	2e-60	25.7012	RFFL_HUMAN	E3 ubiquitin-protein ligase rififylin (EC 6.3.2.-) (Caspase regulator CARP2) (Caspases-8 and -10-associated RING finger protein 2) (CARP-2) (FYVE-RING finger protein Sakura) (Fring) (RING finger and FYVE-like domain-containing protein 1) (RING finger protein 189) (RING finger protein 34-like)
Q26636	2e-48	25.7007	CATL_SARPE	Cathepsin L (EC 3.4.22.15) [Cleaved into: Cathepsin L heavy chain; Cathepsin L light chain]
Q6YHK3	6e-28	25.7005	CD109_HUMAN	CD109 antigen (150 kDa TGF-beta-1-binding protein) (C3 and PZP-like alpha-2-macroglobulin domain-containing protein 7) (Platelet-specific Gov antigen) (p180) (r150) (CD antigen CD109)
Q86XE3	2e-120	25.599	MICU3_HUMAN	Calcium uptake protein 3, mitochondrial (EF-hand domain-containing family member A2)
Q3UG20	7e-60	25.5933	KMT2E_MOUSE	Histone-lysine N-methyltransferase 2E (Lysine N-methyltransferase 2E) (EC 2.1.1.43) (Myeloid/lymphoid or mixed-lineage leukemia protein 5 homolog)
Q5FWK3	5e-126	25.5916	RHG01_MOUSE	Rho GTPase-activating protein 1 (Rho-type GTPase-activating protein 1)
Q9Y4B6	0	25.5743	VPRBP_HUMAN	Protein VPRBP (DDB1- and CUL4-associated factor 1) (HIV-1 Vpr-binding protein) (VprBP) (Serine/threonine-protein kinase VPRBP) (EC 2.7.11.1) (Vpr-interacting protein)
Q3T0L3	3e-16	25.5599	RM17_BOVIN	39S ribosomal protein L17, mitochondrial (L17mt) (MRP-L17)
P32067	2e-68	25.5573	LA_MOUSE	Lupus La protein homolog (La autoantigen homolog) (La ribonucleoprotein)
P60892	0	25.544	PRPS1_RAT	Ribose-phosphate pyrophosphokinase 1 (EC 2.7.6.1) (Phosphoribosyl pyrophosphate synthase I) (PRS-I)
P29994	0	25.511	ITPR1_RAT	Inositol 1,4,5-trisphosphate receptor type 1 (IP3 receptor isoform 1) (IP-3-R) (IP3R 1) (InsP3R1) (Type 1 inositol 1,4,5-trisphosphate receptor) (Type 1 InsP3 receptor)
O00116	0	25.5093	ADAS_HUMAN	Alkyldihydroxyacetonephosphate synthase, peroxisomal (Alkyl-DHAP synthase) (EC 2.5.1.26) (Aging-associated gene 5 protein) (Alkylglycerone-phosphate synthase)
Q3SZ22	2e-53	25.5089	RM46_BOVIN	39S ribosomal protein L46, mitochondrial (L46mt) (MRP-L46)
Q9HAS0	2e-37	25.4956	NJMU_HUMAN	Protein Njmu-R1
Q6IQT4	2e-106	25.471	CSN2_DANRE	COP9 signalosome complex subunit 2 (Signalosome subunit 2)
Q7ZXK9	0	25.3223	NLE1_XENLA	Notchless protein homolog 1
P13707	1e-147	25.3046	GPDA_MOUSE	Glycerol-3-phosphate dehydrogenase [NAD(+)], cytoplasmic (GPD-C) (GPDH-C) (EC 1.1.1.8)
Q9VWP4	2e-36	25.3011	SUOX_DROME	Probable sulfite oxidase, mitochondrial (EC 1.8.3.1)
Q91V01	5e-101	25.2801	MBOA5_MOUSE	Lysophospholipid acyltransferase 5 (LPLAT 5) (EC 2.3.1.-) (1-acylglycerophosphocholine O-acyltransferase) (EC 2.3.1.23) (1-acylglycerophosphoethanolamine O-acyltransferase) (EC 2.3.1.n7) (1-acylglycerophosphoserine O-acyltransferase) (EC 2.3.1.n6) (Lysophosphatidylcholine acyltransferase) (LPCAT) (Lyso-PC acyltransferase) (Lysophosphatidylcholine acyltransferase 3) (Lyso-PC acyltransferase 3) (mL…
Q8VHI6	3e-53	25.2719	WASF3_MOUSE	Wiskott-Aldrich syndrome protein family member 3 (WASP family protein member 3) (Protein WAVE-3)
Q8BMG7	0	25.226	RBGPR_MOUSE	Rab3 GTPase-activating protein non-catalytic subunit (Rab3 GTPase-activating protein 150 kDa subunit) (Rab3-GAP p150) (Rab3-GAP150) (Rab3-GAP regulatory subunit)
P54106	8e-39	25.1915	ICLN_XENLA	Methylosome subunit pICln (Chloride conductance regulatory protein ICln) (I(Cln))
A0JM59	0	25.1717	UBP20_XENTR	Ubiquitin carboxyl-terminal hydrolase 20 (EC 3.4.19.12) (Deubiquitinating enzyme 20) (Ubiquitin thioesterase 20) (Ubiquitin-specific-processing protease 20)
Q922D8	6e-44	25.149	C1TC_MOUSE	C-1-tetrahydrofolate synthase, cytoplasmic (C1-THF synthase) [Cleaved into: C-1-tetrahydrofolate synthase, cytoplasmic, N-terminally processed] [Includes: Methylenetetrahydrofolate dehydrogenase (EC 1.5.1.5); Methenyltetrahydrofolate cyclohydrolase (EC 3.5.4.9); Formyltetrahydrofolate synthetase (EC 6.3.4.3)]
Q4FZX7	3e-07	25.144	SRPRB_RAT	Signal recognition particle receptor subunit beta (SR-beta)
Q6TXD4	4e-36	25.1424	DNMBP_MOUSE	Dynamin-binding protein (Scaffold protein Tuba)
Q6DF46	3e-154	25.11	COQ6_XENTR	Ubiquinone biosynthesis monooxygenase COQ6, mitochondrial (EC 1.14.13.-) (Coenzyme Q10 monooxygenase 6)
P27641	7e-132	25.0807	XRCC5_MOUSE	X-ray repair cross-complementing protein 5 (EC 3.6.4.-) (ATP-dependent DNA helicase 2 subunit 2) (ATP-dependent DNA helicase II 80 kDa subunit) (CTC box-binding factor 85 kDa subunit) (CTC85) (CTCBF) (DNA repair protein XRCC5) (Ku autoantigen protein p86 homolog) (Ku80) (Nuclear factor IV)
Q5U3Q6	1e-104	25.024	CIP4_DANRE	Cdc42-interacting protein 4 homolog (Thyroid receptor-interacting protein 10 homolog)
Q9BZF3	0	25.0113	OSBL6_HUMAN	Oxysterol-binding protein-related protein 6 (ORP-6) (OSBP-related protein 6)
Q8BIH0	2e-46	25.0051	SP130_MOUSE	Histone deacetylase complex subunit SAP130 (130 kDa Sin3-associated polypeptide) (Sin3-associated polypeptide p130)
P15153	9e-102	24.971	RAC2_HUMAN	Ras-related C3 botulinum toxin substrate 2 (GX) (Small G protein) (p21-Rac2)
P51400	9e-174	24.9336	RED1_RAT	Double-stranded RNA-specific editase 1 (EC 3.5.4.37) (RNA-editing deaminase 1) (RNA-editing enzyme 1) (dsRNA adenosine deaminase)
Q8BUM9	2e-125	24.8632	UBP43_MOUSE	Ubiquitin carboxyl-terminal hydrolase 43 (EC 3.4.19.12) (Deubiquitinating enzyme 43) (Ubiquitin thioesterase 43) (Ubiquitin-specific-processing protease 43)
Q5R792	1e-107	24.8233	ATG5_PONAB	Autophagy protein 5 (APG5-like)
Q9UIC8	8e-111	24.8097	LCMT1_HUMAN	Leucine carboxyl methyltransferase 1 (EC 2.1.1.233) (Protein-leucine O-methyltransferase) ([Phosphatase 2A protein]-leucine-carboxy methyltransferase 1)
A2ALU4	2e-14	24.7988	SHRM2_MOUSE	Protein Shroom2 (Protein Apxl)
O70437	3e-124	24.7751	SMAD4_RAT	Mothers against decapentaplegic homolog 4 (MAD homolog 4) (Mothers against DPP homolog 4) (SMAD family member 4) (SMAD 4) (Smad4)
Q6P616	0	24.7415	RBM22_XENTR	Pre-mRNA-splicing factor RBM22 (RNA-binding motif protein 22)
P49754	0	24.6908	VPS41_HUMAN	Vacuolar protein sorting-associated protein 41 homolog (S53)
P23640	4e-101	24.6685	RB27A_RAT	Ras-related protein Rab-27A (Rab-27) (GTP-binding protein Ram) (Ram p25)
Q9R092	3e-27	24.6582	H17B6_MOUSE	17-beta-hydroxysteroid dehydrogenase type 6 (17-beta-HSD 6) (17-beta-HSD6) (EC 1.1.1.105) (EC 1.1.1.239) (EC 1.1.1.62) (17-beta-HSD9) (3-alpha->beta-hydroxysteroid epimerase) (3-alpha->beta-HSE) (Oxidative 3-alpha hydroxysteroid dehydrogenase)
O76387	4e-28	24.6272	PTH2_CAEEL	Probable peptidyl-tRNA hydrolase 2 (PTH 2) (EC 3.1.1.29)
Q96BD0	3e-123	24.5841	SO4A1_HUMAN	Solute carrier organic anion transporter family member 4A1 (OATP4A1) (Colon organic anion transporter) (Organic anion transporter polypeptide-related protein 1) (OATP-RP1) (OATPRP1) (POAT) (Organic anion-transporting polypeptide E) (OATP-E) (Sodium-independent organic anion transporter E) (Solute carrier family 21 member 12)
Q5E9I8	0	24.554	DCA11_BOVIN	DDB1- and CUL4-associated factor 11 (WD repeat-containing protein 23)
P38919	0	24.5416	IF4A3_HUMAN	Eukaryotic initiation factor 4A-III (eIF-4A-III) (eIF4A-III) (EC 3.6.4.13) (ATP-dependent RNA helicase DDX48) (ATP-dependent RNA helicase eIF4A-3) (DEAD box protein 48) (Eukaryotic initiation factor 4A-like NUK-34) (Eukaryotic translation initiation factor 4A isoform 3) (Nuclear matrix protein 265) (NMP 265) (hNMP 265) [Cleaved into: Eukaryotic initiation factor 4A-III, N-terminally processed]
Q9CZX7	2e-65	24.4887	TM55A_MOUSE	Type 2 phosphatidylinositol 4,5-bisphosphate 4-phosphatase (Type 2 PtdIns-4,5-P2 4-Ptase) (EC 3.1.3.78) (PtdIns-4,5-P2 4-Ptase II) (Transmembrane protein 55A)
Q5RET6	6e-132	24.4675	T184C_PONAB	Transmembrane protein 184C (Transmembrane protein 34)
Q2KJC1	0	24.4651	CDC5L_BOVIN	Cell division cycle 5-like protein (Cdc5-like protein)
Q9NXZ2	1e-174	24.456	DDX43_HUMAN	Probable ATP-dependent RNA helicase DDX43 (EC 3.6.4.13) (Cancer/testis antigen 13) (CT13) (DEAD box protein 43) (DEAD box protein HAGE) (Helical antigen)
Q9UJZ1	1e-140	24.4436	STML2_HUMAN	Stomatin-like protein 2, mitochondrial (SLP-2) (EPB72-like protein 2) (Paraprotein target 7) (Paratarg-7)
Q3SZE9	2e-34	24.4361	TBCC_BOVIN	Tubulin-specific chaperone C (Tubulin-folding cofactor C) (CFC)
E1BPN0	7e-49	24.3857	NOL9_BOVIN	Polynucleotide 5'-hydroxyl-kinase NOL9 (EC 2.7.1.-) (Nucleolar protein 9)
Q9UBT2	2e-33	24.3819	SAE2_HUMAN	SUMO-activating enzyme subunit 2 (EC 6.3.2.-) (Anthracycline-associated resistance ARX) (Ubiquitin-like 1-activating enzyme E1B) (Ubiquitin-like modifier-activating enzyme 2)
Q66H59	2e-56	24.3564	NPL_RAT	N-acetylneuraminate lyase (NALase) (EC 4.1.3.3) (N-acetylneuraminate pyruvate-lyase) (N-acetylneuraminic acid aldolase) (Sialate lyase) (Sialate-pyruvate lyase) (Sialic acid aldolase) (Sialic acid lyase)
Q9BXT6	0	24.3404	M10L1_HUMAN	Putative helicase Mov10l1 (EC 3.6.4.13) (Moloney leukemia virus 10-like protein 1) (MOV10-like protein 1)
P59015	0	24.338	VPS18_DANRE	Vacuolar protein sorting-associated protein 18 homolog
C0H906	0	24.3365	NCBP1_SALSA	Nuclear cap-binding protein subunit 1 (80 kDa nuclear cap-binding protein) (CBP80) (NCBP 80 kDa subunit)
Q60571	6e-27	24.3329	CRHBP_MOUSE	Corticotropin-releasing factor-binding protein (CRF-BP) (CRF-binding protein) (Corticotropin-releasing hormone-binding protein) (CRH-BP)
Q5R7U7	9e-61	24.316	DCTN4_PONAB	Dynactin subunit 4 (Dynactin subunit p62)
Q56840	3e-21	24.3022	HCDR_XANP2	2-(R)-hydroxypropyl-CoM dehydrogenase (R-HPCDH) (EC 1.1.1.268) (Aliphatic epoxide carboxylation component III)
Q6DJ55	2e-47	24.255	TBRG4_XENTR	Protein TBRG4 (Transforming growth factor beta regulator 4)
O94985	3e-168	24.2309	CSTN1_HUMAN	Calsyntenin-1 (Alcadein-alpha) (Alc-alpha) (Alzheimer-related cadherin-like protein) (Non-classical cadherin XB31alpha) [Cleaved into: Soluble Alc-alpha (SAlc-alpha); CTF1-alpha (C-terminal fragment 1-alpha)]
B5DFC9	4e-32	24.2214	NID2_RAT	Nidogen-2 (NID-2)
Q6NZF1	6e-36	24.1636	ZC11A_MOUSE	Zinc finger CCCH domain-containing protein 11A
Q5ZLC6	4e-45	24.1605	ANR10_CHICK	Ankyrin repeat domain-containing protein 10
Q90YC2	5e-101	24.1187	MMP21_CYNPY	Matrix metalloproteinase-21 (MMP-21) (EC 3.4.24.-)
Q2YDW2	2e-100	24.0611	MSTO1_MOUSE	Protein misato homolog 1
Q8C1D8	7e-104	24.0513	IWS1_MOUSE	Protein IWS1 homolog (IWS1-like protein)
P62997	4e-49	24.0326	TRA2B_RAT	Transformer-2 protein homolog beta (TRA-2 beta) (TRA2-beta) (RA301) (Splicing factor, arginine/serine-rich 10) (Transformer-2 protein homolog B)
Q2KJ69	1e-92	23.9908	CL029_BOVIN	Uncharacterized protein C12orf29 homolog
P08503	3e-141	23.9449	ACADM_RAT	Medium-chain specific acyl-CoA dehydrogenase, mitochondrial (MCAD) (EC 1.3.8.7)
Q9Z148	0	23.9417	EHMT2_MOUSE	Histone-lysine N-methyltransferase EHMT2 (EC 2.1.1.-) (EC 2.1.1.43) (Euchromatic histone-lysine N-methyltransferase 2) (HLA-B-associated transcript 8) (Histone H3-K9 methyltransferase 3) (H3-K9-HMTase 3) (Protein G9a)
Q68SB1	3e-82	23.9369	STAU2_RAT	Double-stranded RNA-binding protein Staufen homolog 2 (r-staufen protein)
Q86UV5	0	23.9331	UBP48_HUMAN	Ubiquitin carboxyl-terminal hydrolase 48 (EC 3.4.19.12) (Deubiquitinating enzyme 48) (Ubiquitin thioesterase 48) (Ubiquitin-specific-processing protease 48)
Q66KB9	2e-41	23.9009	BL1S2_XENTR	Biogenesis of lysosome-related organelles complex 1 subunit 2 (BLOC-1 subunit 2)
Q3ZC50	2e-111	23.8879	CCD47_BOVIN	Coiled-coil domain-containing protein 47
Q0VC92	1e-98	23.8806	MGN2_BOVIN	Protein mago nashi homolog 2
Q0KIA2	6e-67	23.8802	Y9801_DROME	PP2C-like domain-containing protein CG9801
O15431	2e-08	23.813	COPT1_HUMAN	High affinity copper uptake protein 1 (Copper transporter 1) (hCTR1) (Solute carrier family 31 member 1)
Q5RA22	0	23.7746	5NTC_PONAB	Cytosolic purine 5'-nucleotidase (EC 3.1.3.5) (Cytosolic 5'-nucleotidase II)
Q7ZY47	0	23.7613	DDX42_XENLA	ATP-dependent RNA helicase DDX42 (EC 3.6.4.13) (DEAD box protein 42)
Q9Z1J3	0	23.7282	NFS1_MOUSE	Cysteine desulfurase, mitochondrial (m-Nfs1) (EC 2.8.1.7)
P24462	2e-12	23.7113	CP3A7_HUMAN	Cytochrome P450 3A7 (EC 1.14.14.1) (CYPIIIA7) (Cytochrome P450-HFLA)
Q9Z160	4e-16	23.6963	COG1_MOUSE	Conserved oligomeric Golgi complex subunit 1 (COG complex subunit 1) (Component of oligomeric Golgi complex 1) (Low density lipoprotein receptor defect B-complementing protein)
Q8AVP1	6e-128	23.6911	RPF1_XENLA	Ribosome production factor 1 (Brix domain-containing protein 5) (Ribosome biogenesis protein RPF1)
Q2L969	3e-91	23.6784	MTX2_PIG	Metaxin-2 (Mitochondrial outer membrane import complex protein 2)
Q9UBU9	7e-135	23.6778	NXF1_HUMAN	Nuclear RNA export factor 1 (Tip-associated protein) (Tip-associating protein) (mRNA export factor TAP)
Q8N983	8e-17	23.6677	RM43_HUMAN	39S ribosomal protein L43, mitochondrial (L43mt) (MRP-L43) (Mitochondrial ribosomal protein bMRP36a)
Q8VBV3	9e-139	23.6664	EXOS2_MOUSE	Exosome complex component RRP4 (Exosome component 2) (Ribosomal RNA-processing protein 4)
Q05086	0	23.6612	UBE3A_HUMAN	Ubiquitin-protein ligase E3A (EC 6.3.2.-) (E6AP ubiquitin-protein ligase) (Human papillomavirus E6-associated protein) (Oncogenic protein-associated protein E6-AP) (Renal carcinoma antigen NY-REN-54)
Q9UEW8	2e-176	23.6225	STK39_HUMAN	STE20/SPS1-related proline-alanine-rich protein kinase (Ste-20-related kinase) (EC 2.7.11.1) (DCHT) (Serine/threonine-protein kinase 39)
Q61115	1e-07	23.6142	PTC1_MOUSE	Protein patched homolog 1 (PTC) (PTC1)
P57768	5e-52	23.589	SNX16_HUMAN	Sorting nexin-16
Q05187	1e-146	23.5855	TGMH_TACTR	Hemocyte protein-glutamine gamma-glutamyltransferase (EC 2.3.2.13) (Hemocyte transglutaminase) (TGase)
P24788	0	23.551	CD11B_MOUSE	Cyclin-dependent kinase 11B (Cell division cycle 2-like protein kinase 1) (Cell division protein kinase 11) (Cyclin-dependent kinase 11) (EC 2.7.11.22) (Galactosyltransferase-associated protein kinase p58/GTA) (PITSLRE serine/threonine-protein kinase CDC2L1)
B5DF89	0	23.5369	CUL3_RAT	Cullin-3
Q9HAU5	0	23.4945	RENT2_HUMAN	Regulator of nonsense transcripts 2 (Nonsense mRNA reducing factor 2) (Up-frameshift suppressor 2 homolog) (hUpf2)
Q99NA2	3e-27	23.4827	ATOH8_MOUSE	Protein atonal homolog 8 (Helix-loop-helix protein mATH-6) (mATH6) (Okadin)
A2A791	1e-08	23.4652	ZMYM4_MOUSE	Zinc finger MYM-type protein 4 (Zinc finger protein 262)
Q4R3I0	5e-78	23.4475	MTX1_MACFA	Metaxin-1 (Mitochondrial outer membrane import complex protein 1)
Q11067	3e-103	23.4197	PDIA6_CAEEL	Probable protein disulfide-isomerase A6 (EC 5.3.4.1)
Q6AY70	3e-90	23.4024	KANL2_RAT	KAT8 regulatory NSL complex subunit 2 (NSL complex protein NSL2) (Non-specific lethal 2 homolog)
Q9VN12	2e-124	23.389	NCKXH_DROME	Probable sodium/potassium/calcium exchanger CG1090 (Na(+)/K(+)/Ca(2+)-exchange protein CG1090)
Q5ZL26	1e-152	23.3734	KPRB_CHICK	Phosphoribosyl pyrophosphate synthase-associated protein 2 (PRPP synthase-associated protein 2)
P62489	9e-114	23.348	RPB7_RAT	DNA-directed RNA polymerase II subunit RPB7 (RNA polymerase II subunit B7) (DNA-directed RNA polymerase II subunit G)
P49596	5e-149	23.339	PP2C2_CAEEL	Probable protein phosphatase 2C T23F11.1 (PP2C) (EC 3.1.3.16)
Q6NYY9	4e-133	23.285	VMP1_DANRE	Vacuole membrane protein 1 (Transmembrane protein 49)
Q6PBN5	6e-65	23.2805	AUP1_DANRE	Ancient ubiquitous protein 1
Q8TB40	3e-32	23.2805	ABHD4_HUMAN	Abhydrolase domain-containing protein 4 (EC 3.1.1.-) (Alpha/beta-hydrolase 4) (Lyso-N-acylphosphatidylethanolamine lipase)
Q9CYF5	9e-138	23.2725	WBS16_MOUSE	Williams-Beuren syndrome chromosomal region 16 protein homolog
O95208	3e-88	23.2097	EPN2_HUMAN	Epsin-2 (EPS-15-interacting protein 2)
D2XV59	0	23.2013	GTPB1_RAT	GTP-binding protein 1
Q9VT65	6e-77	23.1089	CANB_DROME	Calpain-B (EC 3.4.22.-) (Calcium-activated neutral proteinase B) (CANP B) [Cleaved into: Calpain-B catalytic subunit 1; Calpain-B catalytic subunit 2]
Q99797	1e-42	23.107	MIPEP_HUMAN	Mitochondrial intermediate peptidase (MIP) (EC 3.4.24.59)
Q6NYP0	1e-41	23.0956	TM208_DANRE	Transmembrane protein 208
Q80XI3	3e-107	23.0942	IF4G3_MOUSE	Eukaryotic translation initiation factor 4 gamma 3 (eIF-4-gamma 3) (eIF-4G 3) (eIF4G 3) (eIF-4-gamma II) (eIF4GII)
Q5ZK69	7e-81	23.0704	PAAF1_CHICK	Proteasomal ATPase-associated factor 1 (WD repeat-containing protein 71)
Q3ZBX7	2e-16	23.0294	ANKR1_BOVIN	Ankyrin repeat domain-containing protein 1
Q4QQM4	2e-41	22.9996	P5I11_MOUSE	Tumor protein p53-inducible protein 11 (Transformation related protein 53 inducible protein 11) (p53-induced gene 11 protein)
Q8N448	2e-148	22.9917	LNX2_HUMAN	Ligand of Numb protein X 2 (Numb-binding protein 2) (PDZ domain-containing RING finger protein 1)
Q9XSC3	0	22.9696	WDR44_BOVIN	WD repeat-containing protein 44 (Rab11-binding protein) (Rabphilin-11)
O43290	6e-60	22.9384	SNUT1_HUMAN	U4/U6.U5 tri-snRNP-associated protein 1 (SNU66 homolog) (hSnu66) (Squamous cell carcinoma antigen recognized by T-cells 1) (SART-1) (hSART-1) (U4/U6.U5 tri-snRNP-associated 110 kDa protein) (allergen Hom s 1)
A9UMS3	1e-125	22.9071	PHB2_XENTR	Prohibitin-2
P67967	2e-45	22.8693	CSRP1_COTJA	Cysteine and glycine-rich protein 1 (Cysteine-rich protein 1) (CRP) (CRP1)
D2I2M6	4e-112	22.8467	MPPE1_AILME	Metallophosphoesterase 1 (EC 3.1.-.-) (Post-GPI attachment to proteins factor 5)
Q6NT99	2e-36	22.8458	DUS23_MOUSE	Dual specificity protein phosphatase 23 (EC 3.1.3.16) (EC 3.1.3.48) (Low molecular mass dual specificity phosphatase 3) (LDP-3)
Q95R48	3e-69	22.8403	OCTL_DROME	Organic cation transporter-like protein
Q5JR59	4e-24	22.8323	MTUS2_HUMAN	Microtubule-associated tumor suppressor candidate 2 (Cardiac zipper protein) (Microtubule plus-end tracking protein TIP150) (Tracking protein of 150 kDa)
Q86UL8	2e-47	22.8185	MAGI2_HUMAN	Membrane-associated guanylate kinase, WW and PDZ domain-containing protein 2 (Atrophin-1-interacting protein 1) (AIP-1) (Atrophin-1-interacting protein A) (Membrane-associated guanylate kinase inverted 2) (MAGI-2)
Q92519	2e-100	22.8149	TRIB2_HUMAN	Tribbles homolog 2 (TRB-2)
Q7ZXT3	1e-102	22.7787	EDC4_XENLA	Enhancer of mRNA-decapping protein 4
Q9HCG8	0	22.7773	CWC22_HUMAN	Pre-mRNA-splicing factor CWC22 homolog (Nucampholin homolog) (fSAPb)
P55043	5e-33	22.763	RAD_RAT	GTP-binding protein RAD (RAD1) (Ras associated with diabetes)
O57429	7e-45	22.7544	UBP2_CHICK	Ubiquitin carboxyl-terminal hydrolase 2 (EC 3.4.19.12) (41 kDa ubiquitin-specific protease) (Deubiquitinating enzyme 2) (Ubiquitin thioesterase 2) (Ubiquitin-specific-processing protease 2)
Q5VU97	0	22.7438	CAHD1_HUMAN	VWFA and cache domain-containing protein 1 (Cache domain-containing protein 1)
Q9QZE7	1e-78	22.7372	TSNAX_MOUSE	Translin-associated protein X (Translin-associated factor X)
Q6Q0N3	4e-20	22.7214	NT5D2_RAT	5'-nucleotidase domain-containing protein 2 (EC 3.1.3.-)
Q5ZID2	8e-45	22.7057	PDD2L_CHICK	Programmed cell death protein 2-like
Q5T447	0	22.6961	HECD3_HUMAN	E3 ubiquitin-protein ligase HECTD3 (EC 6.3.2.-) (HECT domain-containing protein 3)
O43396	6e-91	22.666	TXNL1_HUMAN	Thioredoxin-like protein 1 (32 kDa thioredoxin-related protein)
O43933	2e-180	22.6608	PEX1_HUMAN	Peroxisome biogenesis factor 1 (Peroxin-1) (Peroxisome biogenesis disorder protein 1)
P46825	0	22.6073	KLC_DORPE	Kinesin light chain (KLC)
A6QPC8	1e-17	22.5955	EID3_BOVIN	EP300-interacting inhibitor of differentiation 3 (EID-3) (EID-1-like inhibitor of differentiation 3) (Non-structural maintenance of chromosomes element 4 homolog B) (NS4EB) (Non-SMC element 4 homolog B)
Q684M2	9e-104	22.582	ATG4D_PIG	Cysteine protease ATG4D (EC 3.4.22.-) (Autophagin-4) (Autophagy-related protein 4 homolog D) [Cleaved into: Cysteine protease ATG4D, mitochondrial]
O00567	3e-75	22.5725	NOP56_HUMAN	Nucleolar protein 56 (Nucleolar protein 5A)
Q9VKJ9	2e-29	22.5646	C2D1_DROME	Coiled-coil and C2 domain-containing protein 1-like (Lethal giant disks protein)
Q4JIM4	9e-38	22.5406	PSN1_CHICK	Presenilin-1 (PS-1) (EC 3.4.23.-) [Cleaved into: Presenilin-1 NTF subunit; Presenilin-1 CTF subunit]
Q8R0N6	2e-180	22.5403	HOT_MOUSE	Hydroxyacid-oxoacid transhydrogenase, mitochondrial (HOT) (EC 1.1.99.24) (Alcohol dehydrogenase iron-containing protein 1) (ADHFe1)
O15027	5e-104	22.4966	SC16A_HUMAN	Protein transport protein Sec16A (SEC16 homolog A)
Q6P5D8	1e-104	22.4684	SMHD1_MOUSE	Structural maintenance of chromosomes flexible hinge domain-containing protein 1
Q6ZQ88	0	22.4424	KDM1A_MOUSE	Lysine-specific histone demethylase 1A (EC 1.-.-.-) (BRAF35-HDAC complex protein BHC110) (Flavin-containing amine oxidase domain-containing protein 2)
P9WK87	4e-19	22.4153	NLHH_MYCTU	Carboxylesterase NlhH (EC 3.1.1.1)
Q7T0X5	8e-52	22.403	CHMP7_XENLA	Charged multivesicular body protein 7 (Chromatin-modifying protein 7)
P70428	0	22.4028	EXT2_MOUSE	Exostosin-2 (EC 2.4.1.224) (EC 2.4.1.225) (Glucuronosyl-N-acetylglucosaminyl-proteoglycan/N-acetylglucosaminyl-proteoglycan 4-alpha-N-acetylglucosaminyltransferase) (Multiple exostoses protein 2 homolog)
Q8CFN2	1e-51	22.3976	CDC42_RAT	Cell division control protein 42 homolog
Q62559	7e-170	22.381	IFT52_MOUSE	Intraflagellar transport protein 52 homolog (Protein NGD5)
Q92831	0	22.3476	KAT2B_HUMAN	Histone acetyltransferase KAT2B (EC 2.3.1.48) (Histone acetyltransferase PCAF) (Histone acetylase PCAF) (Lysine acetyltransferase 2B) (P300/CBP-associated factor) (P/CAF)
Q6EWH2	8e-114	22.3057	FYNA_DANRE	Tyrosine-protein kinase fyna (EC 2.7.10.2) (Proto-oncogene c-Fyna)
Q5ZHN3	0	22.2921	WIPI2_CHICK	WD repeat domain phosphoinositide-interacting protein 2 (WIPI-2)
O35242	0	22.2785	FAN_MOUSE	Protein FAN (Factor associated with neutral sphingomyelinase activation) (Factor associated with N-SMase activation)
Q9DCD2	0	22.2621	SYF1_MOUSE	Pre-mRNA-splicing factor SYF1 (XPA-binding protein 2)
Q9H981	5e-93	22.2462	ARP8_HUMAN	Actin-related protein 8 (hArp8) (INO80 complex subunit N)
Q9EPL8	0	22.2455	IPO7_MOUSE	Importin-7 (Imp7) (Ran-binding protein 7) (RanBP7)
P08478	7e-158	22.2261	AMDA_XENLA	Peptidyl-glycine alpha-amidating monooxygenase A (PAM-A) (Peptide C-terminal alpha-amidating enzyme I) (AE-I) (Peptidyl-glycine alpha-amidating monooxygenase I) [Includes: Peptidylglycine alpha-hydroxylating monooxygenase A (PHM-A) (EC 1.14.17.3); Peptidyl-alpha-hydroxyglycine alpha-amidating lyase A (EC 4.3.2.5) (Peptidylamidoglycolate lyase-A) (PAL-A)]
Q94901	1e-45	22.2261	LARK_DROME	RNA-binding protein lark
P57737	2e-160	22.2224	CORO7_HUMAN	Coronin-7 (Crn7) (70 kDa WD repeat tumor rejection antigen homolog)
Q9UPZ9	2e-167	22.2008	ICK_HUMAN	Serine/threonine-protein kinase ICK (EC 2.7.11.22) (Intestinal cell kinase) (hICK) (Laryngeal cancer kinase 2) (LCK2) (MAK-related kinase) (MRK)
Q9Y4K4	6e-151	22.1997	M4K5_HUMAN	Mitogen-activated protein kinase kinase kinase kinase 5 (EC 2.7.11.1) (Kinase homologous to SPS1/STE20) (KHS) (MAPK/ERK kinase kinase kinase 5) (MEK kinase kinase 5) (MEKKK 5)
P91621	1e-16	22.1983	SIF1_DROME	Protein still life, isoform SIF type 1
Q3KR37	4e-144	22.1611	GRM1B_HUMAN	GRAM domain-containing protein 1B
Q24524	2e-146	22.1449	SING_DROME	Protein singed
P48631	6e-51	22.1444	FD6E2_SOYBN	Omega-6 fatty acid desaturase, endoplasmic reticulum isozyme 2 (EC 1.14.19.-)
Q6QM28	2e-43	22.1088	SYN_HELPO	Synapsin (helSyn)
Q15063	2e-13	22.1012	POSTN_HUMAN	Periostin (PN) (Osteoblast-specific factor 2) (OSF-2)
Q93034	0	22.1006	CUL5_HUMAN	Cullin-5 (CUL-5) (Vasopressin-activated calcium-mobilizing receptor 1) (VACM-1)
Q5F3D7	5e-157	22.0872	UTP15_CHICK	U3 small nucleolar RNA-associated protein 15 homolog
Q5ZKQ8	9e-126	22.0422	ARL8A_CHICK	ADP-ribosylation factor-like protein 8A
Q5R9P9	2e-64	22.0295	RTF2_PONAB	Protein RTF2 homolog (Replication termination factor 2 domain-containing protein 1)
Q15404	7e-116	22.0286	RSU1_HUMAN	Ras suppressor protein 1 (RSP-1) (Rsu-1)
Q5RE11	6e-07	22.0101	TSN3_PONAB	Tetraspanin-3 (Tspan-3)
Q15637	9e-109	22.0009	SF01_HUMAN	Splicing factor 1 (Mammalian branch point-binding protein) (BBP) (mBBP) (Transcription factor ZFM1) (Zinc finger gene in MEN1 locus) (Zinc finger protein 162)
O54769	4e-25	21.9928	FGF16_RAT	Fibroblast growth factor 16 (FGF-16)
P11047	1e-24	21.9717	LAMC1_HUMAN	Laminin subunit gamma-1 (Laminin B2 chain) (Laminin-1 subunit gamma) (Laminin-10 subunit gamma) (Laminin-11 subunit gamma) (Laminin-2 subunit gamma) (Laminin-3 subunit gamma) (Laminin-4 subunit gamma) (Laminin-6 subunit gamma) (Laminin-7 subunit gamma) (Laminin-8 subunit gamma) (Laminin-9 subunit gamma) (S-laminin subunit gamma) (S-LAM gamma)
Q962X9	1e-58	21.937	BUD31_BRABE	Protein BUD31 homolog (Protein G10 homolog)
P97874	2e-132	21.9187	GAK_RAT	Cyclin-G-associated kinase (EC 2.7.11.1)
P49747	3e-180	21.9138	COMP_HUMAN	Cartilage oligomeric matrix protein (COMP) (Thrombospondin-5) (TSP5)
Q9V3D2	4e-151	21.8913	HEM6_DROME	Oxygen-dependent coproporphyrinogen-III oxidase (COX) (Coprogen oxidase) (Coproporphyrinogenase) (EC 1.3.3.3)
Q9UT59	7e-40	21.8076	YKJ7_SCHPO	Putative uncharacterized oxidoreductase C513.07 (EC 1.1.1.-)
Q7TNC8	2e-114	21.7996	GLRA2_MOUSE	Glycine receptor subunit alpha-2
O75038	2e-25	21.7859	PLCH2_HUMAN	1-phosphatidylinositol 4,5-bisphosphate phosphodiesterase eta-2 (EC 3.1.4.11) (Phosphoinositide phospholipase C-eta-2) (Phosphoinositide phospholipase C-like 4) (PLC-L4) (Phospholipase C-like protein 4) (Phospholipase C-eta-2) (PLC-eta2)
Q8BJW5	3e-30	21.7846	NOL11_MOUSE	Nucleolar protein 11
Q8K3X3	0	21.7724	GMDS_CRIGR	GDP-mannose 4,6 dehydratase (EC 4.2.1.47) (GDP-D-mannose dehydratase) (GMD)
Q8N7B6	3e-26	21.751	PACRL_HUMAN	PACRG-like protein
Q9H2D6	1e-10	21.7201	TARA_HUMAN	TRIO and F-actin-binding protein (Protein Tara) (Trio-associated repeat on actin)
Q5R889	0	21.7013	SAHH3_PONAB	Putative adenosylhomocysteinase 3 (AdoHcyase 3) (EC 3.3.1.1) (S-adenosyl-L-homocysteine hydrolase 3) (S-adenosylhomocysteine hydrolase-like protein 2)
[truncated: 5,823 more rows]
